# Supplementary material for: Core control principles of the eukaryotic cell cycle
Source: Nature. 2022 Jun 8;607(7918):381–6. doi: 10.1038/s41586-022-04798-8 (PMC9279155; doi:10.1038/s41586-022-04798-8)
Supplement: Supplementary file 4 — CDK site classification following S-CDK and M-CDK induction. See the Supplementary Information PDF for the full caption. [file 41586_2022_4798_MOESM4_ESM.xlsx]

## Sheet: Cluster Summary
Systematic Protein ID	Uniprot ID	Gene name	Sequence window	Amino acid	Position	CDK Preference	Cluster	Protein names	Phosphorylation Multiplicity	Gene name Synonyms	S. cerevisiae ortholog	Human ortholog
SPCC23B6.04c	Q9UU99	SPCC23B6.04c	MNPKLQGGNSVTAPSTPSKVLPAMSPKVAPK	T	476	Equal	1	CRAL-TRIO domain-containing protein C23B6.04c	2		PDR16;PDR17
SPCC1795.01c	O59767	mad3	NISATSWVGEKLPLKSPRKLDPLGKFQVHCD	S	289	Equal	1	Mitotic spindle checkpoint component mad3	1	SPCC895.02	MAD3	BUB1;BUB1B
SPAC8C9.04	O14273	SPAC8C9.04	ARKPSSTGQEPTTPSTPAKSAQSSKHARRPS	T	500	Equal	1	Meiotically up-regulated protein C8C9.04	2
SPAC31A2.12	Q09729	SPAC31A2.12	GIVTPPQRTSPSFFVSPTESTRQSLDSRRSF	S	514	Equal	1	Arrestin domain-containing protein C31A2.12	1		ROD1;ROG3	ARRDC1;ARRDC2;ARRDC3;ARRDC4;TXNIP
SPBC1604.20c	Q1MTQ1	tea2	_MSSSSSKPVNTGLVTPRRYSTMTGIRTGPS	T	15	Equal	1	Kinesin-like protein tea2	1	klp4	KIP2	KIF22
SPBC336.15	Q1MTN3	pic1	YVKDDIVNKSTKGGVSPIKETRLPTNLPAFS	S	156	Equal	1	Inner centromere protein-related protein pic1	1	SPBC685.01	SLI15	INCENP
SPBC28F2.07	Q9USV1	sfr1	RTTPNSIKRQKRLFKSPISNCLNPKSDPEIT	S	165	Equal	1	Swi5-dependent recombination DNA repair protein 1	1	dds20;mug13	MEI5	SFR1
SPAC23A1.06c	O42844	cmk2	MGVAYDIRRLNHLGFSPEQLSKKSMNTGSIK	S	436	Equal	1	Calcium/calmodulin-dependent protein kinase type II	1	mkp2	RCK1;RCK2
SPAC22E12.19	Q10369		TEIDSPNRRRASDCITPSISKILKMVSEDAK	T	586	Equal	1	Uncharacterized protein C22E12.19	1	SPAC2E12.01	SNT1	NCOR1
SPCC895.07	O94534	alp14	PTRPKLYSSIDVNQRSPLASAKTNGNFTFHA	S	747	Equal	1	Spindle pole body component alp14	1	mtc1	STU2	CKAP5
SPAC8C9.04	O14273	SPAC8C9.04	ARKPSSTGQEPTTPSTPAKSAQSSKHARRPS	T	500	Equal	1	Meiotically up-regulated protein C8C9.04	3
SPCC417.07c	O94488	mbo1	RVKLLGAGSTSSIPNSPRASKRVSLDSEDKK	S	1009	Equal	1	Microtubule organizer protein 1	1	mbo1;mod20	SPC72	CDK5RAP2;PDE4DIP
SPBC557.04	Q9USS2	ppk29	PSSTSRSSVKITGPSSPNARSMAYEQHSFNL	S	596	Equal	1	Serine/threonine-protein kinase ppk29	1		AKL1;ARK1;PRK1	AAK1;BMP2K
SPAC3A11.06	O14120	mvp1	PPKFSVDSSVDDNAITPRKPFSKIPNRLSPS	T	244	Equal	1	Sorting nexin mvp1	1		MVP1	SNX8
SPAC9G1.10c	O14306	SPAC9G1.10c	PNFSSKAGSSSPISVSPLKNVKAYISQSPTH	S	195	Equal	1	Probable inositol polyphosphate 5-phosphatase C9G1.10c	2		INP53	INPP5J
SPAC9G1.06c	O14302	cyk3	TDNSSKPRTSLQPGESPMKSSRDISRKPSMA	S	267	Equal	1	cytokinesis protein 3	1		CYK3	LASP1;NEB;NEBL;NRAP
SPCC23B6.04c	Q9UU99	SPCC23B6.04c	MNPKLQGGNSVTAPSTPSKVLPAMSPKVAPK	T	476	Equal	1	CRAL-TRIO domain-containing protein C23B6.04c	1		PDR16;PDR17
SPAC24H6.05	P06652	cdc25	YFFRQPASKYSITQDSPRVSSTIAYSFKPKA	S	143	Equal	1	M-phase inducer phosphatase	1	sal2	MIH1	CDC25A;CDC25B;CDC25C
SPBC146.03c	P41004	cut3	DRGERPRKLVRSVLESPSQKDVASIVKIEQT	S	36	Equal	1	Structural maintenance of chromosomes protein 4	1	smc4	SMC4	SMC4
SPCC16C4.09	O74454	sts5	SKFSLNPSVATSTNISPRRHAKSHSVASVSS	S	160	Equal	1	Protein sts5	1	orb4	SSD1	DIS3L2
SPAC29A4.11	O14014	rga3	SISPLQKVNKQQQIESPTATFPLSKNTWKNR	S	269	Equal	1	Probable Rho-type GTPase-activating protein 3	1		RGA1;RGA2	CHN1;CHN2
SPAC1F3.02c	Q10407	mkh1	KTPEYCRGDDRSISLSPLSYRLRKSKHIRES	S	687	Equal	1	MAP kinase kinase kinase mkh1	1		BCK1
SPAC9G1.07	O14303	SPAC9G1.07	AVKQDHKLSANTFLSSPVKLIERESNSCSTI	S	242	Equal	1	Uncharacterized protein C9G1.07	1
SPBC3H7.14	O74389	mug176	_______MPSLNQEETPKKTKNPYRKGHSRR	T	9	Equal	1	Meiotically up-regulated gene 176 protein	1
SPCC1620.09c	O94416	tfg1	KTNTPRPLERTPSSVSPVKASSQLQSPNTSI	S	402	Equal	1	Transcription initiation factor IIF subunit alpha	1		TFG1	GTF2F1
SPBC13E7.03c	Q9P6R7	SPBC13E7.03c	SVVNARVEKSTGQPSTPLNRQHYFNELPHST	T	453	Equal	1	Protein vts1	1		VTS1	SAMD4B
SPBC28F2.11	Q9USU7	SPBC28F2.11	TDPSNAKKEINMAIESPSKKATSPKKATPAA	S	70	Equal	1	HMG box-containing protein C28F2.11	1		HMO1	UBTF
SPBC28F2.11	Q9USU7	SPBC28F2.11	EATSAVDTSEAVASMTPNKRKARDPAQPKRP	T	105	Equal	1	HMG box-containing protein C28F2.11	1		HMO1	UBTF
SPBC28F2.11	Q9USU7	SPBC28F2.11	VTAEETSTKPSEDLSSPTKKDLIDFSETRPL	S	215	Equal	1	HMG box-containing protein C28F2.11	1		HMO1	UBTF
SPBC1604.20c	Q1MTQ1	tea2	NGPTAFDLGVTEKLMSPGTLDRYTRPALYPS	S	82	Equal	1	Kinesin-like protein tea2	1	klp4	KIP2	KIF22
SPCC1672.02c	P40847	sap1	PKMELKSYKRKNASLSPSSSPAKAQRTHLSL	S	19	Equal	1	Switch-activating protein 1	2
SPAC1F3.06c	Q10411	spo15	PSNASWLLVRGGLLDSPILDINSVTQKSNLL	S	121	Equal	1	Sporulation-specific protein 15	1
SPAC9G1.02	O14299	wis4	ESTKRSENFVSHIPLTPSHSGQSEKLMSTRT	T	71	Equal	1	MAP kinase kinase kinase wis4	1	wak1;wik1	SSK2;SSK22	MAP3K4
SPBC32F12.06	O74627	pch1	NSSGRTDSFHSLNTETPSKSTVDDQILSTAA	T	310	Equal	1	Cyclin pch1	1		BUR2	CCNQ;CCNT1;CCNT2
SPAC20G8.05c	Q09822	cdc15	PYSSSRPSASASLASSPTRSAFRPKTSETVS	S	332	Equal	1	Cell division control protein 15	1		HOF1	PSTPIP1;PSTPIP2
SPBC146.03c	P41004	cut3	SPSQKDVASIVKIEQTPSRPFFNDFLKKRIT	T	51	Equal	1	Structural maintenance of chromosomes protein 4	1	smc4	SMC4	SMC4
SPAC24H6.08	Q09762	SPAC24H6.08	PLAGQVLSKSPLPPFSPSKIMNRSISVPPTN	S	69	Equal	1	Uncharacterized protein C24H6.08	1
SPBC4F6.15c	Q06182	swi10	ALEEVEKKAGFAQQPTPQKVSRVTAHSILVN	T	31	Equal	1	Mating-type switching protein swi10	1	rad23	RAD10	ERCC1
SPBC4F6.06	P22987	kin1	HGPVRSPSSRKPLPASPSRTRDHSLRVPVSG	S	91	Equal	1	Protein kinase kin1	1		KIN1;KIN2	PRKAA1;PRKAA2
SPAC3A11.06	O14120	mvp1	PPKFSVDSSVDDNAITPRKPFSKIPNRLSPS	T	244	Equal	1	Sorting nexin mvp1	3		MVP1	SNX8
SPBC12D12.01	Q09825	sad1	DLASKMHKLRYTKIRSPPTRVSIESITPKQR	S	52	Equal	1	Spindle pole body-associated protein sad1	1	SPBC16H5.01c	MPS3	SPAG4;SUN1;SUN2;SUN3;SUN5
SPBC6B1.04	O43068	mde4	AVSQNRLRGSLDTVSSPSKTHKANKDEKATR	S	147	Equal	1	Monopolin complex subunit mde4	1		LRS4
SPAC17A5.07c	O13769	ulp2	IPIKSPLERLANSVTSPEKPTVRTAIQKDSP	S	49	Equal	1	Ubiquitin-like-specific protease 2	1		ULP2	SENP6;SENP7
SPCC1450.03	Q9Y7N1	SPCC1450.03	QEVEKQILPKFVVPESPRKTSRKSR______	S	231	Equal	1	Uncharacterized protein C1450.03	1	utp5	UTP5	WDR43
SPBC15D4.01c	Q1MTQ7	klp9	DEENVPSPSPKKKVVSPIKPLSPSRRPPLTS	S	605	Equal	1	Kinesin-like motor protein 9	2	SPBC2D10.21c		KIF20A;KIF20B;KIF23
SPBC15D4.01c	Q1MTQ7	klp9	SPSPKKKVVSPIKPLSPSRRPPLTSLYSGTT	S	611	Equal	1	Kinesin-like motor protein 9	2	SPBC2D10.21c		KIF20A;KIF20B;KIF23
SPCC777.08c	O74547	bit61	KHSKRPGKLNVLTPTSPSNVNAEVQSISTKT	S	109	Equal	1	Target of rapamycin complex 2 subunit bit61	1		BIT2;BIT61	PRR5;PRR5L
SPAC57A10.05c	P87053	pof1	YERLTKRGVDQAHESSPVKKAKLDDYPTSSN	S	203	Equal	1	F-box/WD repeat-containing protein pof1	1		MET30	FBXO24;FBXW2;FBXW7
SPBC4C3.12	O43058	sep1	PSGLLLKRSNSIDFPTPPKALCPKLFCFRDD	T	451	Equal	1	Forkhead protein sep1	2		HCM1
SPBC4C3.12	O43058	sep1	TNLKEHRTRILQMLATPDAKQLSSLTSSDAE	T	509	Equal	1	Forkhead protein sep1	1		HCM1
SPAC15A10.16	O13735	fat1	RGFLRDSSKPDNIMDSPSPKVSKRPSIVRQD	S	293	Equal	1	Actin-interacting protein 3 homolog	1	aip3;fat1;SPAC15E1.01	BUD6	KIAA1217;SRCIN1
SPCC736.14	Q09933	dis1	STPNRKVSQPSDFSASPSRSIVSPAKNIVGS	S	293	Equal	1	Phosphoprotein p93	1		STU2	CKAP5
SPAC29A4.11	O14014	rga3	KSSVESNKSLSIEIMSPQKPPLSPFGGSRDR	S	174	Equal	1	Probable Rho-type GTPase-activating protein 3	2		RGA1;RGA2	CHN1;CHN2
SPCC622.16c	O94603	jhd1	RIMKNENNIYDFEDHSPVREKWGHRLRSRGA	S	932	Equal	1	Putative JmjC domain-containing histone demethylation protein 1	1	kdm2	JHD1	KDM2A;KDM2B;KDM7A;PHF2;PHF8
SPBC409.07c	P33886	wis1	RAPPGKLDLSNSNPTSPVSPSSMASRRGLNI	S	250	Equal	1	Protein kinase wis1	1	smf2;spc2;sty2	PBS2	MAP2K1;MAP2K2
SPBC4C3.12	O43058	sep1	SLLSPIRSDMSGISASPNTNLKEHRTRILQM	S	491	Equal	1	Forkhead protein sep1	1		HCM1
SPBC409.07c	P33886	wis1	PGKLDLSNSNPTSPVSPSSMASRRGLNIPPT	S	253	Equal	1	Protein kinase wis1	1	smf2;spc2;sty2	PBS2	MAP2K1;MAP2K2
SPAC1B1.04c	O13865	SPAC1B1.04c	THKSSLARAASAVPFSPSKATTVSLKESASL	S	151	Equal	1	PAB-dependent poly(A)-specific ribonuclease subunit pan3-like	1		PAN3	PAN3
SPAC16C9.07	Q09815	ppk5	LTSQRDNDHQKDLNFSPYKSIPLNNRPYSPM	S	302	Equal	1	Serine/threonine-protein kinase ppk5	1	mug189;ppk5;SPAC2G11.01	YAK1	DYRK2;DYRK3;DYRK4
SPBC6B1.02	O43066	ppk30	ISSANNDVMARLQPKSPIPATKSYSATIQTP	S	427	Equal	1	Serine/threonine-protein kinase ppk30	1		AKL1;ARK1;PRK1	AAK1;BMP2K
SPAC8C9.04	O14273	SPAC8C9.04	ARKPSSTGQEPTTPSTPAKSAQSSKHARRPS	T	500	Equal	1	Meiotically up-regulated protein C8C9.04	1
SPAC222.10c	Q10951	byr4	WEGNDYAIRDFDTPISPSRPALISNISTKKG	S	533	Equal	1	Protein byr4	1		BFA1
SPCC23B6.04c	Q9UU99	SPCC23B6.04c	SSKASLVENSQTQSSTPRKPLPTTTSPKVNP	T	420	Equal	1	CRAL-TRIO domain-containing protein C23B6.04c	1		PDR16;PDR17
SPBC2F12.03c	O14338	SPBC2F12.03c	DSVKRLLSGSPSSSSSPLKKDSSSNSLTYEP	S	269	Equal	1	Uncharacterized serine-rich protein C2F12.03c	2		EBS1	SMG5;SMG7
SPAC31A2.14	Q09731	bun107	REEARKGNVNMPSALSPLRIRSRPSPLSLPP	S	568	Equal	1	UBP9-binding protein bun107	1	wdr48	DUF1	WDR48
SPAC8C9.04	O14273	SPAC8C9.04	SKHARRPSKQASAPSSPGTTSAAVPGGKKSA	S	523	Equal	1	Meiotically up-regulated protein C8C9.04	3
SPCP1E11.11	Q9UU76	puf6	KRVKVAKLPKKVDSFSPKKKKNTTSSGSSES	S	36	Equal	1	Pumilio homology domain family member 6	1		PUF6	PUM3
SPBC6B1.04	O43068	mde4	NHNDHLKIPQSPSSLSPSKIPIRKKRKLKDT	S	354	Equal	1	Monopolin complex subunit mde4	2		LRS4
SPAC24B11.07c	Q09894	SPAC24B11.07c	APRGSPPVRGGKNVLSPEAKEHTHKNISPES	S	455	Equal	1	Uncharacterized protein C24B11.07c	1		PAM1;SVL3
SPBC146.03c	P41004	cut3	ERPNLLNKFMSAQDGTPSKSTGFNERSSQLV	T	86	Equal	1	Structural maintenance of chromosomes protein 4	1	smc4	SMC4	SMC4
SPBC17G9.08c	Q9UUE2	csx2	TSTIGKALQRVASVTSPSRHNSDSKEKKQTK	S	653	Equal	1	Protein csx2	1	csx2		ACAP1;ACAP2;ACAP3
SPBC1347.02	O74191	fkbp39	ASPKKNNTKKQKVEGTPVKEKKVAFAEKLEQ	T	213	Equal	1	FK506-binding protein 39 kDa	1	fkbp39	FPR3;FPR4
SPAPJ760.02c	Q9P7E8	app1	TGSSYRSAESSHAPTTPDHFKLTPLTKLEPQ	T	297	Equal	1	Protein app1	1		ABP1	DBNL
SPBC17G9.08c	Q9UUE2	csx2	TSTIGKALQRVASVTSPSRHNSDSKEKKQTK	S	653	Equal	1	Protein csx2	2	csx2		ACAP1;ACAP2;ACAP3
SPCC895.07	O94534	alp14	AFMRRANTDFLELSTSPSFQRSVREFEPTRP	S	720	Equal	1	Spindle pole body component alp14	1	mtc1	STU2	CKAP5
SPBC1347.02	O74191	fkbp39	KKKRTKDESEQEEAASPKKNNTKKQKVEGTP	S	199	Equal	1	FK506-binding protein 39 kDa	1	fkbp39	FPR3;FPR4
SPAC6B12.11	O14216	drc1	ANESPKAPRNDYLQVTPKTVDKSLLGPTPQL	T	99	Equal	1	DNA replication regulator sld2	2	sld2	SLD2	RECQL4
SPAC16E8.01	O13736	sla1	VNNLGSQVNIPPPPATPSQPPRPPTNASTRS	T	278	Equal	1	Actin cytoskeleton-regulatory complex protein sla1	1	sla1	SLA1
SPBC4F6.06	P22987	kin1	TLQISAPLETSQSPPTPRTKPSHKPPVSYKN	T	632	Equal	1	Protein kinase kin1	1		KIN1;KIN2	PRKAA1;PRKAA2
SPAC16C9.05	Q09819	SPAC16C9.05	RGSSLKSHLETESQQTPVKRRRRKATIRNVD	T	103	Equal	1	Uncharacterized protein C16C9.05	1		RCO1	PHF12
SPAC23G3.04	Q9P7S9	ies4	NDELAESSKPSSGAATPTRSAPKSSAGLINS	T	90	Equal	1	INO80 complex subunit 4	2		IES4
SPBC1289.04c	O74653	pob1	GNTFVAPSPAASLPASPPVGTELKTRPTLRS	S	637	Equal	1	Protein pob1	1		BOI1;BOI2	CNKSR1;CNKSR2;CNKSR3;IPCEF1;SAMD3
SPAC4F10.13c	O36025	mpd2	EIPVTSGSQTTAPKPSPWKSLPPKHLPSLDE	S	625	Equal	1	GYF domain-containing protein mpd2	1		SMY2;SYH1	GIGYF1;GIGYF2
SPBC216.01c	Q9Y7J8		RKSDFQVDDQQADDESPKKRLSIDSSSAQNG	S	818	Equal	1	Uncharacterized protein C216.01c	1	SPBC713.13c	PSY2	PPP4R3A;PPP4R3B
SPAC6F12.02	P78871	rst2	LSGQLDDESLARMPYSPNAVSRNYAMNMTLP	S	292	Equal	1	Zinc finger protein rst2	1		ADR1;TDA9
SPCC23B6.04c	Q9UU99	SPCC23B6.04c	SVTAPSTPSKVLPAMSPKVAPKFQGGRSSTA	S	485	Equal	1	CRAL-TRIO domain-containing protein C23B6.04c	1		PDR16;PDR17
SPBC146.03c	P41004	cut3	KGIFRTSSTPSIVDVTPDRGERPRKLVRSVL	T	19	Equal	1	Structural maintenance of chromosomes protein 4	1	smc4	SMC4	SMC4
SPAC29A4.16	O14019	hal4	ETTEPPPPSSQQPPSTPNGKEAASPSALKQN	T	45	Equal	1	Serine/threonine-protein kinase hal4	1	ppk10;sat4	SAT4
SPAC30D11.04c	Q09904	nup124	LTKSAPTFEELQASITPKPVKTSPNDTALTL	T	406	Equal	1	Nucleoporin nup124	1		NUP1	NUP153
SPAC9G1.06c	O14302	cyk3	TDNSSKPRTSLQPGESPMKSSRDISRKPSMA	S	267	Equal	1	cytokinesis protein 3	2		CYK3	LASP1;NEB;NEBL;NRAP
SPBC887.09c	O94294	sog2	SEQLPNRIFAQDPHPSPRLKKEETHENGSNL	S	464	Equal	1	Leucine-rich repeat-containing protein sog2	1	lrp1	SOG2	LRRC57
SPAC7D4.14c	O14269	SPAC7D4.14c	RKSLPPYNGIHRLHESPSQFSNQSRYNWEPI	S	434	Equal	1	Uncharacterized protein C7D4.14c	1	pir1
SPAC9G1.10c	O14306	SPAC9G1.10c	LNIGDRSLETPPPIPSPRPPQPVAVEAIQQS	S	274	Equal	1	Probable inositol polyphosphate 5-phosphatase C9G1.10c	1		INP53	INPP5J
SPAC26A3.10	Q10165	cnt6	SPLTTSQTVQTQPPQSPEAKTELSLINTKTV	S	207	Equal	1	Probable ribosylation factor GTPase-activating protein cnt6	2			ACAP1;ACAP2;ACAP3
SPAC8C9.04	O14273	SPAC8C9.04	SKHARRPSKQASAPSSPGTTSAAVPGGKKSA	S	523	Equal	1	Meiotically up-regulated protein C8C9.04	2
SPBC1706.01	O60132	tea4	WIANKHKTASSATVDSPLRRSLSVDAMQSNA	S	404	Equal	1	Tip elongation aberrant protein Tea4	1	wsh3	BUD14	NCKIPSD
SPAC29E6.02	Q09856	prp3	IHPVLLDGNIQNTILTPENRKRTASFSTKGV	T	121	Equal	1	U4/U5/U6 small nuclear ribonucleoprotein prp3	1	SPAC30.06	PRP3	PRPF3
SPCC1620.07c	O94414	lnp1	KGPNIISSPQVINASSPVRKAGKKKSKKALP	S	284	Equal	1	Protein lunapark	1		LNP1	LNPK
SPBC16A3.07c	O42913	nrm1	RLELAMYKVQVNQTFSPLQDLPIVAKTKLHN	S	155	Equal	1	Transcription factor nrm1	1		NRM1
SPBC28E12.03	O74360	rga4	TSPSKYGYVSGRIALSPIHLRGALRDVTNKC	S	353	Equal	1	Probable Rho-type GTPase-activating protein 4	1		RGA1;RGA2	CHN1;CHN2
SPCC16A11.17	P29458	mcm4	_MSSSQQSGRANELRTPGRANSSSREAVDSS	T	15	Equal	1	DNA replication licensing factor mcm4	1	cdc21;SPCC24B10.01	MCM4	MCM4
SPAC18G6.10	Q10109	lem2	AFSERLKLLSSSNNFSPQLRSPKISHRLQTS	S	201	Equal	1	Lap-Emerin-Man domain protein 2	2	heh1	HEH2;SRC1	LEMD2
SPAC30D11.10	P36592	rad22	VVSAPFTNNFNPRLDSPSIRKTSIIDHSKSL	S	365	Equal	1	DNA repair and recombination protein rad22	1	rad22;rad22A	RAD52	RAD52
SPCC962.02c	O14064	bir1	NTSEEKDSQPTRAPQSPTKPVLLTAPRRKNK	S	278	Equal	1	Protein bir1	1	cut17;pbh1;SPCP31B10.10c	BIR1	BIRC2;BIRC3
SPAC6F6.17	Q96UP3	rif1	SIRKKKVNFSSELENSPGGNRPSFGLPKRGI	S	50	Equal	1	Telomere length regulator protein rif1	1	SPAPJ736.01;tap1;tap11	RIF1	RIF1
SPAC23C4.18c	P32372	rad4	NSLAQQPIGHSTPHNSPSLLSVKKRQNNHIR	S	532	Equal	1	S-M checkpoint control protein rad4	2	cut5;dpb11;dre3	DPB11	TOPBP1
SPAC23C4.18c	P32372	rad4	TRLQNSLAQQPIGHSTPHNSPSLLSVKKRQN	T	528	Equal	1	S-M checkpoint control protein rad4	2	cut5;dpb11;dre3	DPB11	TOPBP1
SPCC1919.14c	O94481	bdp1	________MSSQILTSPTKKSMSRFAPKFTA	S	8	Equal	1	Transcription factor TFIIIB component B''	1	spB''	BDP1	BDP1
SPCC777.08c	O74547	bit61	VQSISTKTQLSLLNLSPHKHKKPKDGLDLSA	S	132	Equal	1	Target of rapamycin complex 2 subunit bit61	1		BIT2;BIT61	PRR5;PRR5L
SPAC24H6.05	P06652	cdc25	_____________MDSPLSSLSFTNTLSGKR	S	3	Equal	1	M-phase inducer phosphatase	1	sal2	MIH1	CDC25A;CDC25B;CDC25C
SPCC417.07c	O94488	mbo1	RVKLLGAGSTSSIPNSPRASKRVSLDSEDKK	S	1009	Equal	1	Microtubule organizer protein 1	2	mbo1;mod20	SPC72	CDK5RAP2;PDE4DIP
SPBC409.07c	P33886	wis1	PNSQLAGRLSNSPVKSPNMPESGLAKSLAAA	S	201	Equal	1	Protein kinase wis1	1	smf2;spc2;sty2	PBS2	MAP2K1;MAP2K2
SPAC15A10.15	O13734	sgo2	AHFHSRIQSDTVIQSTPTKRKWDVDIQNKQI	T	292	Equal	1	Shugoshin-2	1		SGO1	SGO1
SPACUNK4.14	O14079	mdb1	NVNEGSKMGVMTVPNTPQKPNLQQQKFEAIN	T	113	Equal	1	Uncharacterized protein mdb1	1			MDC1
SPAC6B12.11	O14216	drc1	ANESPKAPRNDYLQVTPKTVDKSLLGPTPQL	T	99	Equal	1	DNA replication regulator sld2	1	sld2	SLD2	RECQL4
SPCC1620.09c	O94416	tfg1	KTNTPRPLERTPSSVSPVKASSQLQSPNTSI	S	402	Equal	1	Transcription initiation factor IIF subunit alpha	2		TFG1	GTF2F1
SPBC1347.10	O42709	mcm10	KVSPAVVFTSSPRIFSPQSLRKIGFDPTHSA	S	538	Equal	1	DNA replication licensing factor mcm10	1	mcm10	MCM10	MCM10
SPAC17A5.07c	O13769	ulp2	PPKHLKRSFQNVTVVSPRKKKTIDVVELPFT	S	90	Equal	1	Ubiquitin-like-specific protease 2	1		ULP2	SENP6;SENP7
SPAC26H5.02c	O13984	SPAC26H5.02c	VSSHQSATKFIEPEPSPTKKTKLTRRDTRPL	S	71	Equal	1	ATPase WRNIP1 homolog C26H5.02c	1		MGS1	WRNIP1
SPCC962.02c	O14064	bir1	SPTRDSTKSHKTLNFSPSRKNNLNARPLTMS	S	244	Equal	1	Protein bir1	1	cut17;pbh1;SPCP31B10.10c	BIR1	BIRC2;BIRC3
SPAC9G1.10c	O14306	SPAC9G1.10c	QQSRAVISQQLPLHVSPRKPPKPPLRKVSTQ	S	302	Equal	1	Probable inositol polyphosphate 5-phosphatase C9G1.10c	1		INP53	INPP5J
SPACUNK4.14	O14079	mdb1	NVNEGSKMGVMTVPNTPQKPNLQQQKFEAIN	T	113	Equal	1	Uncharacterized protein mdb1	2			MDC1
SPBC17D1.05	Q10203	SPBC17D1.05	SSSAHHSRSSYYDLATPTRSSFSYNTVGAAS	T	178	Equal	1	Uncharacterized protein C17D1.05	2
SPAC23A1.17	O42854	SPAC23A1.17	AGATADVESAANSPITPPRTWHSPDFTSKSF	T	685	Equal	1	SH3 domain-containing protein C23A1.17	3		BBC1
SPAC26A3.10	Q10165	cnt6	SPLTTSQTVQTQPPQSPEAKTELSLINTKTV	S	207	Equal	1	Probable ribosylation factor GTPase-activating protein cnt6	1			ACAP1;ACAP2;ACAP3
SPAC6B12.11	O14216	drc1	LQVTPKTVDKSLLGPTPQLSRRVLNLLEDMS	T	111	Equal	1	DNA replication regulator sld2	1	sld2	SLD2	RECQL4
SPAC6B12.11	O14216	drc1	TVLETPSSYRLQVYTSPNLLRVNAPCRKSLS	S	183	Equal	1	DNA replication regulator sld2	1	sld2	SLD2	RECQL4
SPAC6B12.11	O14216	drc1	FQTPTKQRAETEANESPKAPRNDYLQVTPKT	S	87	Equal	1	DNA replication regulator sld2	1	sld2	SLD2	RECQL4
SPAC22H10.11c	Q10304	SPAC22H10.11c	EETPELQNNKLLNLSTPKKSFGQTPRIKTEL	T	316	Equal	1	Uncharacterized protein C22H10.11c	1		CRF1;IFH1
SPBC651.12c	O94670	SPBC651.12c	ELPTSPTKITNIGQSSPRALRYLSPESQRIK	S	123	Equal	1	Uncharacterized protein C651.12c	1
SPAC20G8.05c	Q09822	cdc15	ERSASSLSVRQSDVVSPAPSTRARGQSVSGQ	S	732	Equal	1	Cell division control protein 15	1		HOF1	PSTPIP1;PSTPIP2
SPAC3A11.06	O14120	mvp1	PPKFSVDSSVDDNAITPRKPFSKIPNRLSPS	T	244	Equal	1	Sorting nexin mvp1	2		MVP1	SNX8
SPBC336.15	Q1MTN3	pic1	RTPTKIKEKYSTPRLSPVHRCALPTPRMRLT	S	75	Equal	1	Inner centromere protein-related protein pic1	2	SPBC685.01	SLI15	INCENP
SPBC13E7.03c	Q9P6R7	SPBC13E7.03c	AFSSKHGFSNALSTASPIPVRTSSVSSTYLT	S	218	Equal	1	Protein vts1	1		VTS1	SAMD4B
SPBC685.09	Q09142	orc2	SSTPKKGVLEDPSTLTPEVVTPRTPGHRIIK	T	57	Equal	1	Origin recognition complex subunit 2	3	orp2	ORC2	ORC2
SPBC685.09	Q09142	orc2	KGVLEDPSTLTPEVVTPRTPGHRIIKAKGAY	T	62	Equal	1	Origin recognition complex subunit 2	3	orp2	ORC2	ORC2
SPBC29A10.15	P54789	orc1	TPLPIRMLSLEEFQGSPHRKARAMLHVASVP	S	320	Equal	1	Origin recognition complex subunit 1	1	cdc30;orp1;rid1	ORC1	ORC1
SPAC22E12.19	Q10369		TGPRPRPTFQLTEIDSPNRRRASDCITPSIS	S	575	Equal	1	Uncharacterized protein C22E12.19	1	SPAC2E12.01	SNT1	NCOR1
SPBC2G2.14	O43013	SPBC2G2.14	KLNEAEENQNLLNLRSPKSSGKADNLTIKSS	S	336	Equal	1	Uncharacterized protein C2G2.14	1
SPCC1672.02c	P40847	sap1	PKMELKSYKRKNASLSPSSSPAKAQRTHLSL	S	19	Equal	1	Switch-activating protein 1	1
SPAC222.10c	Q10951	byr4	RRHHKKAPTLIQNLNSPRTPKIVGKMRYNPT	S	499	Equal	1	Protein byr4	1		BFA1
SPCC550.13	O59836	him1	NENIITTTPKHQTVITPKSYRKSVKRIKHDA	T	80	Equal	1	Hsk1-interacting molecule 1	1	dbf4;him1;rad35	DBF4	DBF4;DBF4B
SPAC23G3.04	Q9P7S9	ies4	NDELAESSKPSSGAATPTRSAPKSSAGLINS	T	90	Equal	1	INO80 complex subunit 4	1		IES4
SPBC365.07c	Q9Y7Y1	sgm1	INAQSRYASISSAVLSPPSEASRKFSLYESE	S	402	Equal	1	Protein sgm1	1		SGM1	TMF1
SPCC285.13c	O74500	nup60	ESGVSSEPRARTSSLTPGNTPNSAKQWSAFR	T	201	Equal	1	Nucleoporin nup60	1		NUP60
SPCC285.13c	O74500	nup60	SSEPRARTSSLTPGNTPNSAKQWSAFRSTFS	T	205	Equal	1	Nucleoporin nup60	1		NUP60
SPBC1A4.03c	P08096	top2	KASTTSSKSRAKKASTPDLRQTSLTSMTASE	T	44	Equal	1	DNA topoisomerase 2	1	ptr11	TOP2	TOP2A;TOP2B
SPAC1952.16	Q9UUJ3	rga9	TPPVEIERALTPITTSPQKLKLPRSSSPCKN	S	645	Equal	1	Probable Rho-GTPase-activating protein 9	1
SPAC26A3.09c	Q10164	rga2	GKLSSKGLLNSFSPISPFSKSKSHNHHPSSQ	S	537	Equal	1	Probable Rho-type GTPase-activating protein 2	1	SPAC26A3.09	BEM3	CHN1;CHN2
SPBC13E7.03c	Q9P6R7	SPBC13E7.03c	GAFSAPPAPFFPLGFSPHLNDESSRSRWSNI	S	351	Equal	1	Protein vts1	2		VTS1	SAMD4B
SPAC13G7.04c	Q10268	mac1	PGDIKYATGYESTVASPVPSRVAKLSSRDTP	S	260	Equal	1	Membrane-anchored protein 1	1		DCV1;RIM9;YOL019W
SPBC1289.04c	O74653	pob1	GTELKTRPTLRSVASSPLNKEPIGKRKSKRD	S	656	Equal	1	Protein pob1	2		BOI1;BOI2	CNKSR1;CNKSR2;CNKSR3;IPCEF1;SAMD3
SPCC285.13c	O74500	nup60	STPYNRRLRHKRHSTTPISLSNSIAPSLSFQ	T	265	Equal	1	Nucleoporin nup60	2		NUP60
SPBC428.10	O94358	SPBC428.10	QSAEAGNVELKLHPQTPDRIVKVERKVHSLN	T	504	Equal	1	Uncharacterized protein C428.10	1
SPAPB1A10.09	Q9HDY1	ase1	ANRPKTATTTDSVNRTPSQRGRVAVPSTPSV	T	494	Equal	1	Anaphase spindle elongation protein 1	1		ASE1	PRC1
SPCC285.13c	O74500	nup60	TPNSAKQWSAFRSTFSPLREQDQLSTISPNS	S	220	Equal	1	Nucleoporin nup60	1		NUP60
SPBC1289.04c	O74653	pob1	GTELKTRPTLRSVASSPLNKEPIGKRKSKRD	S	656	Equal	1	Protein pob1	1		BOI1;BOI2	CNKSR1;CNKSR2;CNKSR3;IPCEF1;SAMD3
SPBC13E7.07	Q9P6R3	SPBC13E7.07	QKQKNTKKDTLVNRETPSKKSQKLETSDALK	T	65	Equal	1	Uncharacterized protein C13E7.07	1
SPBC409.07c	P33886	wis1	RAPPGKLDLSNSNPTSPVSPSSMASRRGLNI	S	250	Equal	1	Protein kinase wis1	2	smf2;spc2;sty2	PBS2	MAP2K1;MAP2K2
SPBC409.07c	P33886	wis1	PGKLDLSNSNPTSPVSPSSMASRRGLNIPPT	S	253	Equal	1	Protein kinase wis1	2	smf2;spc2;sty2	PBS2	MAP2K1;MAP2K2
SPBC1347.02	O74191	fkbp39	KKKRTKDESEQEEAASPKKNNTKKQKVEGTP	S	199	Equal	1	FK506-binding protein 39 kDa	2	fkbp39	FPR3;FPR4
SPAC31A2.07c	Q09719	dbp10	RFDEWKASKAFGANDSPIRENKRYKHNKLQT	S	771	Equal	1	ATP-dependent RNA helicase dbp10	1		DBP10	DDX54
SPCC285.13c	O74500	nup60	LLPAQRLSYYGPTLSTPYNRRLRHKRHSTTP	T	251	Equal	1	Nucleoporin nup60	1		NUP60
SPBC17D11.05	O74760	tif32	LAEKAAARRANIGASSPSPGAWRRGGASAGG	S	875	Equal	1	Eukaryotic translation initiation factor 3 subunit A	1		RPG1	EIF3A
SPAPJ760.02c	Q9P7E8	app1	ADASGSKYSVHTSNSTPQSKHNAFYDASQTF	T	148	Equal	1	Protein app1	1		ABP1	DBNL
SPBC17D11.05	O74760	tif32	LAEKAAARRANIGASSPSPGAWRRGGASAGG	S	875	Equal	1	Eukaryotic translation initiation factor 3 subunit A	2		RPG1	EIF3A
SPCC285.13c	O74500	nup60	ESGVSSEPRARTSSLTPGNTPNSAKQWSAFR	T	201	Equal	1	Nucleoporin nup60	3		NUP60
SPCC285.13c	O74500	nup60	SSEPRARTSSLTPGNTPNSAKQWSAFRSTFS	T	205	Equal	1	Nucleoporin nup60	3		NUP60
SPBC428.17c	O94364	wpl1	KKQRVVSNPDLSLPSSPVKQILRNGLQNSKY	S	65	Equal	1	Wings apart-like protein homolog 1	3		RAD61	WAPL
SPBC6B1.04	O43068	mde4	LRMQKKSTERKSLLVSPRVSSPKLFSPSKQA	S	242	Equal	1	Monopolin complex subunit mde4	2		LRS4
SPCC1672.02c	P40847	sap1	PKMELKSYKRKNASLSPSSSPAKAQRTHLSL	S	19	Equal	1	Switch-activating protein 1	3
SPAC3F10.15c	Q10189	spo12	PKHALNVASPTDSLMSPCTAKLQAHKKKYYM	S	54	Equal	1	Mitosis-specific protein spo12	2	wis3	BNS1;SPO12
SPCC285.13c	O74500	nup60	AAASLLSILDSKEKNTPSITAKAGSPQSAPS	T	338	Equal	1	Nucleoporin nup60	1		NUP60
SPBC409.07c	P33886	wis1	RAPPGKLDLSNSNPTSPVSPSSMASRRGLNI	S	250	Equal	1	Protein kinase wis1	3	smf2;spc2;sty2	PBS2	MAP2K1;MAP2K2
SPBC409.07c	P33886	wis1	PGKLDLSNSNPTSPVSPSSMASRRGLNIPPT	S	253	Equal	1	Protein kinase wis1	3	smf2;spc2;sty2	PBS2	MAP2K1;MAP2K2
SPAC11G7.01	O13695	SPAC11G7.01	VEEYGFNPNQPSNFRSPNRAPSTNNRYRGWN	S	299	Equal	1	Uncharacterized serine-rich protein C11G7.01	1
SPAC3G9.01	Q7LL22	nsk1	KKRSKRVLWSLKHIVSPGNREKHSLNSTPES	S	399	Equal	1	Kinetochore protein nsk1	1
SPCC285.13c	O74500	nup60	ESGVSSEPRARTSSLTPGNTPNSAKQWSAFR	T	201	Equal	1	Nucleoporin nup60	2		NUP60
SPCC285.13c	O74500	nup60	SSEPRARTSSLTPGNTPNSAKQWSAFRSTFS	T	205	Equal	1	Nucleoporin nup60	2		NUP60
SPCC285.13c	O74500	nup60	STPYNRRLRHKRHSTTPISLSNSIAPSLSFQ	T	265	Equal	1	Nucleoporin nup60	1		NUP60
SPAC24H6.05	P06652	cdc25	TPRRTLFRSLSCTVETPLANKTIVSPLPESP	T	104	S-CDK+	2	M-phase inducer phosphatase	2	sal2	MIH1	CDC25A;CDC25B;CDC25C
SPAC24H6.05	P06652	cdc25	TPRRTLFRSLSCTVETPLANKTIVSPLPESP	T	104	S-CDK+	2	M-phase inducer phosphatase	1	sal2	MIH1	CDC25A;CDC25B;CDC25C
SPAC24H6.05	P06652	cdc25	STRLGLFKSQDLVCVTPKQSTKESERFISSH	T	379	S-CDK+	2	M-phase inducer phosphatase	1	sal2	MIH1	CDC25A;CDC25B;CDC25C
SPAC24H6.05	P06652	cdc25	_____________MDSPLSSLSFTNTLSGKR	S	3	S-CDK+	2	M-phase inducer phosphatase	2	sal2	MIH1	CDC25A;CDC25B;CDC25C
SPAC13G7.04c	Q10268	mac1	PGDIKYATGYESTVASPVPSRVAKLSSRDTP	S	260	S-CDK+	2	Membrane-anchored protein 1	2		DCV1;RIM9;YOL019W
SPAC13G7.04c	Q10268	mac1	PGDIKYATGYESTVASPVPSRVAKLSSRDTP	S	260	S-CDK+	2	Membrane-anchored protein 1	3		DCV1;RIM9;YOL019W
SPBP8B7.26	O94274	SPBP8B7.26	YASGSVPAATAASTASPVKKPPPPAPPKPRR	S	217	S-CDK+	2	Uncharacterized protein P8B7.26	1
SPAC1F3.06c	Q10411	spo15	LGSSEGSTASSALPLTPRSPSNASWLLVRGG	T	102	S-CDK+	2	Sporulation-specific protein 15	1
SPAC29B12.07	O14029	sec16	RHMAYEMTKSHINVISPGPSLQVNAPYTPTS	S	734	S-CDK+	2	COPII coat assembly protein sec16	1		SEC16	SEC16A;SEC16B
SPAC23A1.17	O42854	SPAC23A1.17	AGATADVESAANSPITPPRTWHSPDFTSKSF	T	685	S-CDK+	2	SH3 domain-containing protein C23A1.17	1		BBC1
SPBC21B10.04c	Q9UR17	nrf1	______MSTQPLLQTTPGKRIALPVRVEPKV	T	10	S-CDK+	2	Vacuolar transporter chaperone 1	1		VTC1
SPAC2F7.03c	Q09690	pom1	LTKSSSESKNLSTIQSPLKTSNSFFKELSPH	S	310	S-CDK+	2	Dual specificity protein kinase pom1	1		YAK1	DYRK2;DYRK3;DYRK4
SPBC17A3.05c	O13633		QIEKQKLTGSPNPQATPKQENKSNFFSEKQS	T	64	S-CDK+	2	Uncharacterized J domain-containing protein C17A3.05c	1			DNAJB12;DNAJB14
SPCC23B6.04c	Q9UU99	SPCC23B6.04c	IPNKSTIISTKSTVASPIKANENSPALKSKA	S	543	S-CDK+	2	CRAL-TRIO domain-containing protein C23B6.04c	1		PDR16;PDR17
SPCC23B6.04c	Q9UU99	SPCC23B6.04c	IPNKSTIISTKSTVASPIKANENSPALKSKA	S	543	S-CDK+	2	CRAL-TRIO domain-containing protein C23B6.04c	2		PDR16;PDR17
SPAPB1A10.09	Q9HDY1	ase1	KFPNSVSRNTHFESKSPHPNYSRTPHETYSK	S	616	S-CDK+	2	Anaphase spindle elongation protein 1	1		ASE1	PRC1
SPAC821.03c	Q9UT50	SPAC821.03c	DESASYRTRGEYESSSPRVPQKSLRRYYSTR	S	144	S-CDK+	2	Uncharacterized protein C821.03c	1
SPAC23C11.16	P50528	plo1	AITPKKKSKASRLCFTPPTNLHNNKKNIFYT	T	27	S-CDK+	2	Serine/threonine-protein kinase plo1	1		CDC5	PLK1;PLK2;PLK3
SPBC428.10	O94358	SPBC428.10	KNAMIARKSTADSLSSPKRQSVPSTPKASLS	S	748	S-CDK+	2	Uncharacterized protein C428.10	1
SPAPB1A10.09	Q9HDY1	ase1	ANRPKTATTTDSVNRTPSQRGRVAVPSTPSV	T	494	S-CDK+	2	Anaphase spindle elongation protein 1	2		ASE1	PRC1
SPCC23B6.04c	Q9UU99	SPCC23B6.04c	IPNKSTIISTKSTVASPIKANENSPALKSKA	S	543	S-CDK+	2	CRAL-TRIO domain-containing protein C23B6.04c	3		PDR16;PDR17
SPAC3F10.15c	Q10189	spo12	PKHALNVASPTDSLMSPCTAKLQAHKKKYYM	S	54	S-CDK+	2	Mitosis-specific protein spo12	1	wis3	BNS1;SPO12
SPCC1620.07c	O94414	lnp1	KGPNIISSPQVINASSPVRKAGKKKSKKALP	S	284	S-CDK+	2	Protein lunapark	2		LNP1	LNPK
SPBC1289.04c	O74653	pob1	GNTFVAPSPAASLPASPPVGTELKTRPTLRS	S	637	S-CDK+	2	Protein pob1	2		BOI1;BOI2	CNKSR1;CNKSR2;CNKSR3;IPCEF1;SAMD3
SPAC11G7.01	O13695	SPAC11G7.01	VEEYGFNPNQPSNFRSPNRAPSTNNRYRGWN	S	299	S-CDK+	2	Uncharacterized serine-rich protein C11G7.01	2
SPCC285.13c	O74500	nup60	KAGSPQSAPSKASYISPYARPGITTSRRRHD	S	359	S-CDK+	2	Nucleoporin nup60	1		NUP60
SPAC29B12.07	O14029	sec16	RHMAYEMTKSHINVISPGPSLQVNAPYTPTS	S	734	S-CDK+	2	COPII coat assembly protein sec16	2		SEC16	SEC16A;SEC16B
SPAC24H6.05	P06652	cdc25	YFFRQPASKYSITQDSPRVSSTIAYSFKPKA	S	143	S-CDK+	2	M-phase inducer phosphatase	2	sal2	MIH1	CDC25A;CDC25B;CDC25C
SPBC17A3.05c	O13633		QIEKQKLTGSPNPQATPKQENKSNFFSEKQS	T	64	S-CDK+	2	Uncharacterized J domain-containing protein C17A3.05c	2			DNAJB12;DNAJB14
SPCC584.04	O74718	sup35	PQETPTKSADAELAKTPSAPAAALKKAAEAA	T	194	S-CDK+	2	Eukaryotic peptide chain release factor GTP-binding subunit	1	erf3;sup9	SUP35	GSPT1;GSPT2
SPAPJ760.02c	Q9P7E8	app1	KLTPLTKLEPQPPSGSPSKKPVSELEELHTA	S	317	S-CDK+	2	Protein app1	2		ABP1	DBNL
SPBC146.03c	P41004	cut3	DRGERPRKLVRSVLESPSQKDVASIVKIEQT	S	36	M-CDK+	3	Structural maintenance of chromosomes protein 4	3	smc4	SMC4	SMC4
SPBC146.03c	P41004	cut3	SPSQKDVASIVKIEQTPSRPFFNDFLKKRIT	T	51	M-CDK+	3	Structural maintenance of chromosomes protein 4	2	smc4	SMC4	SMC4
SPAC1F3.06c	Q10411	spo15	LGSSEGSTASSALPLTPRSPSNASWLLVRGG	T	102	M-CDK+	3	Sporulation-specific protein 15	2
SPBC1A4.03c	P08096	top2	PEDDDDDFIIPGSSSTPKASSTNAEPPEDSD	T	1417	M-CDK+	3	DNA topoisomerase 2	1	ptr11	TOP2	TOP2A;TOP2B
SPCC16C4.07	O74452	scw1	FSANSAFSTTSPPPLTPSTSRDYPFSASTIS	T	375	M-CDK+	3	Cell wall integrity protein scw1	2		WHI3;WHI4
SPBC146.03c	P41004	cut3	KGIFRTSSTPSIVDVTPDRGERPRKLVRSVL	T	19	M-CDK+	3	Structural maintenance of chromosomes protein 4	3	smc4	SMC4	SMC4
SPBC146.03c	P41004	cut3	DRGERPRKLVRSVLESPSQKDVASIVKIEQT	S	36	M-CDK+	3	Structural maintenance of chromosomes protein 4	2	smc4	SMC4	SMC4
SPBC146.03c	P41004	cut3	KGIFRTSSTPSIVDVTPDRGERPRKLVRSVL	T	19	M-CDK+	3	Structural maintenance of chromosomes protein 4	2	smc4	SMC4	SMC4
SPAC23G3.04	Q9P7S9	ies4	NDELAESSKPSSGAATPTRSAPKSSAGLINS	T	90	M-CDK+	3	INO80 complex subunit 4	3		IES4
SPBC106.16	Q10329	pre6	____MSGYDRALSVFSPDGRLLQVEYGQEAV	S	12	M-CDK+	3	Probable proteasome subunit alpha type-4	1		PRE6	PSMA7;PSMA8
SPCC645.06c	Q9Y7U5	rgf3	LPKIPVQDYASGKISSPLITRTHRRAQSETL	S	281	M-CDK+	3	Rho1 guanine nucleotide exchange factor 3	1	lad1	TUS1
SPBC9B6.03	Q9Y7M3	SPBC9B6.03	SGHGPLSRLNIYSGASPYTQRVRPSYELIEA	S	23	M-CDK+	3	FYVE-type zinc finger-containing protein C9B6.03	1		PIB2	ZFYVE16;ZFYVE9
SPAC1782.09c	Q9P7H1	clp1	EDSEIQNDDETRTVGTPTETISVVRLRRSSS	T	453	M-CDK+	3	Tyrosine-protein phosphatase CDC14 homolog	1	flp1	CDC14	CDC14A;CDC14B
SPAC15A10.16	O13735	fat1	RGFLRDSSKPDNIMDSPSPKVSKRPSIVRQD	S	293	M-CDK+	3	Actin-interacting protein 3 homolog	2	aip3;fat1;SPAC15E1.01	BUD6	KIAA1217;SRCIN1
SPBC1604.20c	Q1MTQ1	tea2	_MSSSSSKPVNTGLVTPRRYSTMTGIRTGPS	T	15	M-CDK+	3	Kinesin-like protein tea2	2	klp4	KIP2	KIF22
SPAC24B11.11c	Q09898	sid2	DNHMHSKHISKLPIASPIPRGLDRSGELSYK	S	86	M-CDK+	3	Serine/threonine-protein kinase sid2	1		DBF2;DBF20	STK38;STK38L
SPBC18H10.04c	O14369	sce3	DWVRRGPLPPAEPAESPFGKRRTNSGRFRDP	S	197	M-CDK+	3	Probable RNA-binding protein sce3	1	tif48	TIF3	EIF4B
SPBC14C8.19	G2TRQ9	tam10	LKMLGIKNAASITESSPSAQSNKTNDKQREK	S	132	M-CDK+	3	Uncharacterized protein tam10	1			KNOP1
SPAC23C11.16	P50528	plo1	RTDEVDNDRILPSVLSPRDRVNPVMKIGPET	S	370	M-CDK+	3	Serine/threonine-protein kinase plo1	1		CDC5	PLK1;PLK2;PLK3
SPBC530.04	O59740	mod5	TAGSIYIPSNYHKSFSPNTFSGFNVKRSASK	S	109	M-CDK+	3	Cell polarity protein mod5	1
SPAC1B2.03c	Q9UTF7	SPAC1B2.03c	AAGSEALAATTATNASPFSARSRKL______	S	325	M-CDK+	3	Putative elongation of fatty acids protein 1	1	elo1	ELO1;ELO2;ELO3	ELOVL1;ELOVL2;ELOVL4;ELOVL5;ELOVL7
SPBC146.03c	P41004	cut3	ERPNLLNKFMSAQDGTPSKSTGFNERSSQLV	T	86	M-CDK+	3	Structural maintenance of chromosomes protein 4	2	smc4	SMC4	SMC4
SPAC24H6.09	Q09763	gef1	RASFARALQDPQTPNTPPVSSQHRRFFSEGS	T	100	M-CDK+	3	Rho guanine nucleotide exchange factor gef1	2
SPBC1711.05	Q9P785	SPBC1711.05	TPFTRVGDPSQWDFASPALRDNSFNFEDDYG	S	395	M-CDK+	3	LisH domain-containing protein C1711.05	1		SRP40	NOLC1
SPCC962.06c	O74555	bpb1	_MLNSRSVGSTGSNNTPLGRRRFDEKPDSLP	T	15	M-CDK+	3	Branchpoint-bridging protein	1	ods3;sf1	MSL5	SF1
SPBC4F6.12	O74398	SPBC4F6.12	_____________MHSPIPELPRFERRLTGP	S	3	M-CDK+	3	LIM domain-containing protein C4F6.12	1		PXL1	LPXN;PXN;TGFB1I1
SPBC409.07c	P33886	wis1	SYPLPNSQLAGRLSNSPVKSPNMPESGLAKS	S	197	M-CDK+	3	Protein kinase wis1	2	smf2;spc2;sty2	PBS2	MAP2K1;MAP2K2
SPBC409.07c	P33886	wis1	PNSQLAGRLSNSPVKSPNMPESGLAKSLAAA	S	201	M-CDK+	3	Protein kinase wis1	2	smf2;spc2;sty2	PBS2	MAP2K1;MAP2K2
SPAC1F5.04c	Q10059	cdc12	KVYSSEETPVNKILVSPSVSILDHNRILSQS	S	1798	M-CDK+	3	Cell division control protein 12	1		BNI1	DIAPH1
SPBC25D12.02c	O74354	dnt1	RKLPKKNFVEAIDANSPGFVYRPTSIRDRAY	S	156	M-CDK+	3	Nucleolar protein dnt1	1		NET1;TOF2
SPBC13E7.03c	Q9P6R7	SPBC13E7.03c	AFSSKHGFSNALSTASPIPVRTSSVSSTYLT	S	218	M-CDK+	3	Protein vts1	3		VTS1	SAMD4B
SPAC24H6.09	Q09763	gef1	RASFARALQDPQTPNTPPVSSQHRRFFSEGS	T	100	M-CDK+	3	Rho guanine nucleotide exchange factor gef1	1
SPAC19E9.01c	O13838	nup40	TNRSTLKPLSVDDLRSPSPQKEYRGFRTSVS	S	25	M-CDK+	3	Nucleoporin nup40	1		ASM4;NUP53	NUP35
SPCC23B6.04c	Q9UU99	SPCC23B6.04c	MNPKLQGGNSVTAPSTPSKVLPAMSPKVAPK	T	476	M-CDK+	3	CRAL-TRIO domain-containing protein C23B6.04c	3		PDR16;PDR17
SPCC23B6.04c	Q9UU99	SPCC23B6.04c	SVTAPSTPSKVLPAMSPKVAPKFQGGRSSTA	S	485	M-CDK+	3	CRAL-TRIO domain-containing protein C23B6.04c	3		PDR16;PDR17
SPCC16C4.07	O74452	scw1	MPTANHSESAYRHSKTPLGDSTFQAPNNGGS	T	254	M-CDK+	3	Cell wall integrity protein scw1	2		WHI3;WHI4
SPAC9.11	Q9UT17	SPAC9.11	SPLRHPILLSETEPGTPTKNDSPAYIGLPSQ	T	193			Uncharacterized protein C9.11	1
SPAC18G6.10	Q10109	lem2	AFSERLKLLSSSNNFSPQLRSPKISHRLQTS	S	201			Lap-Emerin-Man domain protein 2	1	heh1	HEH2;SRC1	LEMD2
SPAC12G12.03	Q09868	cip2	LNDSKAFSDIRSMPATPLELATPFANLNVSS	T	520			RNA-binding post-transcriptional regulator cip2	3		PIN4	CSTF2;CSTF2T
SPAC20G8.05c	Q09822	cdc15	PYSSSRPSASASLASSPTRSAFRPKTSETVS	S	332			Cell division control protein 15	2		HOF1	PSTPIP1;PSTPIP2
SPAC644.16	Q9P6P7	SPAC644.16	YASTPSAAVGSSRGSTPASATVPISPARGFP	T	297	S-CDK+	4	Uncharacterized RNA-binding protein C644.16	2		RNA15	CSTF2;CSTF2T
SPBC1289.10c	O94619	adn2	STTPKSTDTPTEATTSPVKVSTKNSNTTENL	S	519	S-CDK+	4	Adhesion defective protein 2	1		FLO8
SPBC685.09	Q09142	orc2	SSTPKKGVLEDPSTLTPEVVTPRTPGHRIIK	T	57	S-CDK+	4	Origin recognition complex subunit 2	2	orp2	ORC2	ORC2
SPBC685.09	Q09142	orc2	KGVLEDPSTLTPEVVTPRTPGHRIIKAKGAY	T	62	S-CDK+	4	Origin recognition complex subunit 2	2	orp2	ORC2	ORC2
SPBC27.02c	Q9P6S5	ask1	AVQGDNTKNEDFVQSTPKKMDVSLEDISLDD	T	136	S-CDK+	4	DASH complex subunit ask1	1	mug181	ASK1
SPBC12C2.10c	Q09750	pst1	TQDKSTVVPQESATATPKRSPSATPTSALPP	T	438	S-CDK+	4	Paired amphipathic helix protein pst1	1	SPBC21D10.01c	SIN3	SIN3A;SIN3B
SPCC285.16c	O74502	msh6	HRSSPKRPHDSLGEESPGKLLRTSVKQEPDS	S	128	S-CDK+	4	DNA mismatch repair protein msh6	1		MSH6	MSH6
SPAC31A2.12	Q09729	SPAC31A2.12	GIVTPPQRTSPSFFVSPTESTRQSLDSRRSF	S	514	S-CDK+	4	Arrestin domain-containing protein C31A2.12	2		ROD1;ROG3	ARRDC1;ARRDC2;ARRDC3;ARRDC4;TXNIP
SPAC1F3.02c	Q10407	mkh1	KTPEYCRGDDRSISLSPLSYRLRKSKHIRES	S	687	S-CDK+	4	MAP kinase kinase kinase mkh1	2		BCK1
SPBC16G5.15c	O60129	fkh2	NPVNSHLIYSQIQQSSPKKIDEQLHDLQGVD	S	481	S-CDK+	4	Fork head protein homolog 2	1		FKH1;FKH2
SPAC24H6.06	Q09761	sld3	DKASACTVENHIVTESPAHKSNKAQLFVCVP	S	673	S-CDK+	4	DNA replication regulator sld3	1	mug175	SLD3
SPAC18G6.10	Q10109	lem2	SSSEDEIAPKYLYPSSPSKSTKKPHNETEPL	S	89	S-CDK+	4	Lap-Emerin-Man domain protein 2	1	heh1	HEH2;SRC1	LEMD2
SPBC428.17c	O94364	wpl1	KKQRVVSNPDLSLPSSPVKQILRNGLQNSKY	S	65	S-CDK+	4	Wings apart-like protein homolog 1	1		RAD61	WAPL
SPCC1393.02c	O94714	spt2	SGLLQSKDKRSQSPHSPKKPVKNSSSRDQPV	S	153	S-CDK+	4	Protein spt2	1		SPT2	SPTY2D1
SPBC31F10.13c	P87314	hip1	TLVPQSSSTPKSAQKTPQKLPAFLPNRLTAE	T	425	S-CDK+	4	Protein hir1	1	hir1	HIR1	HIRA
SPBC17D1.05	Q10203	SPBC17D1.05	SSSAHHSRSSYYDLATPTRSSFSYNTVGAAS	T	178	S-CDK+	4	Uncharacterized protein C17D1.05	1
SPCC4G3.11	P87236	mug154	EHRSSSHDHLTSTPRTPIALQRRSVHHLHDS	T	278	S-CDK+	4	Meiotically up-regulated gene 154 protein	1	mug154	NUR1
SPCC1739.01	O74463		NRLSSSFKQYTSSLKSPGLSTRTSSTMNSLN	S	409	S-CDK+	4	Uncharacterized protein C1739.01	2	SPCC1906.05	LEE1
SPAC22F8.12c	Q9UUI2	shf1	SYDSPSSSTNSKEHNSPYHYRVPSNNSTRAS	S	66	S-CDK+	4	Small histone ubiquitination factor 1	1		LGE1	PPHLN1
SPBC32F12.06	O74627	pch1	NSSGRTDSFHSLNTETPSKSTVDDQILSTAA	T	310	S-CDK+	4	Cyclin pch1	2		BUR2	CCNQ;CCNT1;CCNT2
SPBC1289.10c	O94619	adn2	STTPKSTDTPTEATTSPVKVSTKNSNTTENL	S	519	S-CDK+	4	Adhesion defective protein 2	2		FLO8
SPCPJ732.01	Q9C0U7	vps5	SPNVQASPPKTHIYTSPRKRSVNLKSLPFET	S	56	S-CDK+	4	Vacuolar protein sorting-associated protein vps5	1		VPS5	SNX1;SNX2
SPAPJ760.02c	Q9P7E8	app1	KLTPLTKLEPQPPSGSPSKKPVSELEELHTA	S	317	S-CDK+	4	Protein app1	1		ABP1	DBNL
SPCC1739.01	O74463		NRLSSSFKQYTSSLKSPGLSTRTSSTMNSLN	S	409	S-CDK+	4	Uncharacterized protein C1739.01	1	SPCC1906.05	LEE1
SPBC409.07c	P33886	wis1	SYPLPNSQLAGRLSNSPVKSPNMPESGLAKS	S	197	S-CDK+	4	Protein kinase wis1	1	smf2;spc2;sty2	PBS2	MAP2K1;MAP2K2
SPAC30D11.04c	Q09904	nup124	TPSITENKPSFFSQLSPKREETEKKDNAPSA	S	549	S-CDK+	4	Nucleoporin nup124	1		NUP1	NUP153
SPAC3G6.06c	P39750	rad2	IPQGRLDSFFKPVPSSPKKPVDTKSKGSAKR	S	351	S-CDK+	4	Flap endonuclease 1	1	fen1	RAD27	FEN1
SPCC188.07	Q10432	ccq1	VKSSDSTFPSSQSMQSPSKLHSLTSNATDLL	S	470	S-CDK+	4	Coiled-coil quantitatively-enriched protein 1	1		HDA2;HDA3
SPAC23A1.17	O42854	SPAC23A1.17	AGATADVESAANSPITPPRTWHSPDFTSKSF	T	685	S-CDK+	4	SH3 domain-containing protein C23A1.17	2		BBC1

## Sheet: Complete Data
M-CDK Induction								S-CDK Induction
time=0	time=15	time=21	time=27	time=33	time=39	time=45	time=51	time=0	time=15	time=21	time=27	time=33	time=39	time=45	time=51	Amino acid	Charge	Multiplicity	Cellular Compartment	Localization prob	PEP	Mass error [ppm]	Sequence Position	UNIPROT ID	Protein names	Gene names	Sequence window	Systematic ID	Gene name	Motifs
0.0848854	0	0.309533	0.495	0.741594	0.930674	1	0.97054	0	0.270006	0.277451	0.57468	0.926267	0.959717	0.95812	0.885374	T	2	___2		0.978148	1.23e-21	-0.01028	476	Q9UU99	CRAL-TRIO domain-containing protein C23B6.04c	SPCC23B6.04c	MNPKLQGGNSVTAPSTPSKVLPAMSPKVAPK	SPCC23B6.04c	pdr16	Cdc2 kinase substrate motif;CDK1,2,4,6 kinase substrate motif;CDK5 kinase substrate motif;ERK1,2 kinase substrate motif;Growth associated histone HI kinase substrate motif;GSK3, Erk1, Erk2 and CDK5 kinase motif;GSK-3, ERK1, ERK2, CDK5 substrate motif;MDC1 BRCT domain binding motif;Plk1 PBD domain binding motif;WW domain binding motif
0.0403083	0	0.380462	0.581974	0.788011	0.786213	0.823075	0.962409	0	0.173712	0.2503	0.441125	0.879807	0.926274	1	0.994605	S	3	___1		1	0.00490603	0.17242	289	O59767	Mitotic spindle checkpoint component mad3	mad3	NISATSWVGEKLPLKSPRKLDPLGKFQVHCD	SPCC1795.01c	mad3	Cdc2 kinase substrate motif;CDK kinase substrate motif;CDK1,2,4,6 kinase substrate motif;ERK1,2 kinase substrate motif;Growth associated histone HI kinase substrate motif;GSK-3, ERK1, ERK2, CDK5 substrate motif;PKA kinase substrate motif;PKC kinase substrate motif;WW domain binding motif
0.0629455	0	0.281159	0.565566	0.71435	0.720401	0.694605	0.875637	0	0.158914	0.301091	0.478442	0.948957	0.954075	1	0.920835	T	2	___2	NA	0.982176	4.93e-46	-0.33258	500	O14273	Meiotically up-regulated protein C8C9.04	SPAC8C9.04	ARKPSSTGQEPTTPSTPAKSAQSSKHARRPS	SPAC8C9.04		Cdc2 kinase substrate motif;CDK1,2,4,6 kinase substrate motif;CDK5 kinase substrate motif;ERK1,2 kinase substrate motif;G protein-coupled receptor kinase 1 substrate motif;Growth associated histone HI kinase substrate motif;GSK3, Erk1, Erk2 and CDK5 kinase motif;GSK-3, ERK1, ERK2, CDK5 substrate motif;MDC1 BRCT domain binding motif;Plk1 PBD domain binding motif;WW domain binding motif
0.0958017	0	0.446109	0.632765	0.656066	0.791283	0.836709	0.806344	0	0.195505	0.354677	0.536686	0.906711	0.922764	1	0.790126	S	2	___1	Non-Chromatin	0.99982	2.28e-273	0.023652	514	Q09729	Arrestin domain-containing protein C31A2.12	SPAC31A2.12	GIVTPPQRTSPSFFVSPTESTRQSLDSRRSF	SPAC31A2.12	rod1	Casein kinase II substrate motif;ERK1,2 kinase substrate motif;G protein-coupled receptor kinase 1 substrate motif;GSK3 kinase substrate motif;GSK-3, ERK1, ERK2, CDK5 substrate motif;MAPKAPK2 kinase substrate motif;WW domain binding motif
0.0676556	0	0.460947	0.678817	0.8715	0.84791	0.842523	0.831136	0	0.0962618	0.294035	0.381604	0.997535	0.959457	1	0.804667	T	2	___1	NA	0.99955	2.75e-75	0.37708	15	Q1MTQ1	Kinesin-like protein tea2	tea2	_MSSSSSKPVNTGLVTPRRYSTMTGIRTGPS	SPBC1604.20c	tea2	Cdc2 kinase substrate motif;CDK1,2,4,6 kinase substrate motif;Growth associated histone HI kinase substrate motif;GSK-3, ERK1, ERK2, CDK5 substrate motif;PKA kinase substrate motif;PKC kinase substrate motif;WW domain binding motif
0	0.00471477	0.345612	0.596797	0.689877	0.759347	0.747085	0.731459	0	0.1076	0.292478	0.364335	0.591029	0.870804	1	0.951508	S	2	___1	Chromatin	1	0.000160572	0.11506	156	Q1MTN3	Inner centromere protein-related protein pic1	pic1	YVKDDIVNKSTKGGVSPIKETRLPTNLPAFS	SPBC336.15	pic1	Cdc2 kinase substrate motif;CDK kinase substrate motif;CDK1,2,4,6 kinase substrate motif;ERK1,2 kinase substrate motif;GSK-3, ERK1, ERK2, CDK5 substrate motif;PKA kinase substrate motif;WW domain binding motif
0	0.00620214	0.311261	0.48485	0.860391	0.747175	0.726975	0.721377	0	0.125172	0.176568	0.367775	0.785746	0.796154	1	0.886423	S	2	___1	Chromatin	0.999966	0.000132645	0.55324	165	Q9USV1	Swi5-dependent recombination DNA repair protein 1	sfr1	RTTPNSIKRQKRLFKSPISNCLNPKSDPEIT	SPBC28F2.07	sfr1	Casein kinase II substrate motif;ERK1,2 kinase substrate motif;Growth associated histone HI kinase substrate motif;GSK-3, ERK1, ERK2, CDK5 substrate motif;WW domain binding motif
0.128103	0	0.342007	0.790929	0.885408	0.680578	0.731773	0.723563	0	0.109876	0.346062	0.531715	0.822995	1	0.868545	0.884404	S	3	___1	Non-Chromatin	1	1.07e-44	0.1866	436	O42844	Calcium/calmodulin-dependent protein kinase type II	cmk2	MGVAYDIRRLNHLGFSPEQLSKKSMNTGSIK	SPAC23A1.06c	cmk2	Casein kinase II substrate motif;ERK1,2 kinase substrate motif;GSK-3, ERK1, ERK2, CDK5 substrate motif;WW domain binding motif
0.0153843	0	0.538016	0.670512	0.849477	0.756421	0.743853	0.483914	0	0.137027	0.380934	0.566174	0.807588	0.98179	1	0.985972	T	2	___1	Chromatin	0.989907	5.87e-65	-0.25285	586	Q10369	Uncharacterized protein C22E12.19		TEIDSPNRRRASDCITPSISKILKMVSEDAK	SPAC22E12.19	snt1	Casein kinase I substrate motif;G protein-coupled receptor kinase 1 substrate motif;GSK-3, ERK1, ERK2, CDK5 substrate motif;MAPKAPK2 kinase substrate motif;RAF1 kinase substrate motif;WW domain binding motif
0.0922503	0	0.341834	0.566913	0.628115	0.628057	0.702082	0.569829	0	0.153004	0.343496	0.659659	0.742138	0.929702	1	0.967542	S	2	___1	Spindle Pole Body	1	1.65e-39	0.070423	747	O94534	Spindle pole body component alp14	alp14	PTRPKLYSSIDVNQRSPLASAKTNGNFTFHA	SPCC895.07	alp14	ERK1,2 kinase substrate motif;G protein-coupled receptor kinase 1 substrate motif;Growth associated histone HI kinase substrate motif;GSK3 kinase substrate motif;GSK-3, ERK1, ERK2, CDK5 substrate motif;WW domain binding motif
0.0303979	0	0.287413	0.65827	0.937864	0.823383	0.680709	0.745978	0	0.131157	0.283295	0.712535	1	0.995826	0.952542	0.765186	T	2	___3	NA	0.982176	4.93e-46	-0.33258	500	O14273	Meiotically up-regulated protein C8C9.04	SPAC8C9.04	ARKPSSTGQEPTTPSTPAKSAQSSKHARRPS	SPAC8C9.04		Cdc2 kinase substrate motif;CDK1,2,4,6 kinase substrate motif;CDK5 kinase substrate motif;ERK1,2 kinase substrate motif;G protein-coupled receptor kinase 1 substrate motif;Growth associated histone HI kinase substrate motif;GSK3, Erk1, Erk2 and CDK5 kinase motif;GSK-3, ERK1, ERK2, CDK5 substrate motif;MDC1 BRCT domain binding motif;Plk1 PBD domain binding motif;WW domain binding motif
0.0738352	0	0.358703	0.727304	0.889123	0.781316	0.752613	0.797375	0	0.130508	0.358988	0.666945	1	0.907555	0.806297	0.821372	S	2	___1	Spindle Pole Body	1	0	-0.29727	1009	O94488	Microtubule organizer protein 1	mbo1	RVKLLGAGSTSSIPNSPRASKRVSLDSEDKK	SPCC417.07c	mto1	ERK1,2 kinase substrate motif;G protein-coupled receptor kinase 1 substrate motif;Growth associated histone HI kinase substrate motif;GSK3 kinase substrate motif;GSK-3, ERK1, ERK2, CDK5 substrate motif;MAPKAPK2 kinase substrate motif;PKA kinase substrate motif;PKC kinase substrate motif;WW domain binding motif
0.0921954	0	0.382713	0.670457	0.825655	0.784178	0.735476	0.744949	0	0.195076	0.401137	0.715099	1	0.770649	0.744421	0.665507	S	2	___1		0.997361	3.84e-22	-0.072	596	Q9USS2	Serine/threonine-protein kinase ppk29	ppk29	PSSTSRSSVKITGPSSPNARSMAYEQHSFNL	SPBC557.04	ppk29	ERK1,2 kinase substrate motif;GSK-3, ERK1, ERK2, CDK5 substrate motif;MDC1 BRCT domain binding motif;Plk1 PBD domain binding motif;WW domain binding motif
0.0391854	0	0.352992	0.640926	0.757867	0.727025	0.624158	0.718433	0	0.263569	0.326311	0.664022	1	0.832442	0.684498	0.806026	T	2	___1		1	3.6e-99	-1.2605	244	O14120	Sorting nexin mvp1	mvp1	PPKFSVDSSVDDNAITPRKPFSKIPNRLSPS	SPAC3A11.06	mvp1	Cdc2 kinase substrate motif;CDK1,2,4,6 kinase substrate motif;CDK5 kinase substrate motif;G protein-coupled receptor kinase 1 substrate motif;Growth associated histone HI kinase substrate motif;GSK-3, ERK1, ERK2, CDK5 substrate motif;PKA kinase substrate motif;PKC kinase substrate motif;RAF1 kinase substrate motif;WW domain binding motif
0	0.0352713	0.434149	0.572641	0.979054	0.84127	0.72552	0.677245	0	0.228065	0.310756	0.922647	1	0.953644	0.722975	0.686893	S	2	___2	Non-Chromatin	0.999962	0	-0.15413	195	O14306	Probable inositol polyphosphate 5-phosphatase C9G1.10c	SPAC9G1.10c	PNFSSKAGSSSPISVSPLKNVKAYISQSPTH	SPAC9G1.10c	inp53	Cdc2 kinase substrate motif;CDK kinase substrate motif;CDK1,2,4,6 kinase substrate motif;ERK1,2 kinase substrate motif;GSK-3, ERK1, ERK2, CDK5 substrate motif;WW domain binding motif
0.0276284	0	0.243137	0.554836	0.563211	0.627484	0.692869	0.599799	0	0.135932	0.290722	0.615492	1	0.861496	0.797944	0.648283	S	2	___1	Non-Chromatin	1	8.54e-80	0.087338	267	O14302	cytokinesis protein 3	cyk3	TDNSSKPRTSLQPGESPMKSSRDISRKPSMA	SPAC9G1.06c	cyk3	b-Adrenergic Receptor kinase substrate motif;Cdc2 kinase substrate motif;CDK kinase substrate motif;CDK1,2,4,6 kinase substrate motif;ERK1,2 kinase substrate motif;G protein-coupled receptor kinase 1 substrate motif;GSK3 kinase substrate motif;GSK-3, ERK1, ERK2, CDK5 substrate motif;WW domain binding motif
0.0812606	0	0.308449	0.529685	0.595409	0.576483	0.593065	0.589111	0	0.134535	0.34301	0.661786	1	0.884643	0.813339	0.756566	T	2	___1		0.978148	1.23e-21	-0.01028	476	Q9UU99	CRAL-TRIO domain-containing protein C23B6.04c	SPCC23B6.04c	MNPKLQGGNSVTAPSTPSKVLPAMSPKVAPK	SPCC23B6.04c	pdr16	Cdc2 kinase substrate motif;CDK1,2,4,6 kinase substrate motif;CDK5 kinase substrate motif;ERK1,2 kinase substrate motif;Growth associated histone HI kinase substrate motif;GSK3, Erk1, Erk2 and CDK5 kinase motif;GSK-3, ERK1, ERK2, CDK5 substrate motif;MDC1 BRCT domain binding motif;Plk1 PBD domain binding motif;WW domain binding motif
0.0772084	0	0.29407	0.536035	0.60141	0.650648	0.660686	0.693865	0	0.217829	0.389879	0.546536	1	0.868894	0.716527	0.673476	S	2	___1		1	2.27e-161	0.24257	143	P06652	M-phase inducer phosphatase	cdc25	YFFRQPASKYSITQDSPRVSSTIAYSFKPKA	SPAC24H6.05	cdc25	b-Adrenergic Receptor kinase substrate motif;ERK1,2 kinase substrate motif;G protein-coupled receptor kinase 1 substrate motif;Growth associated histone HI kinase substrate motif;GSK3 kinase substrate motif;GSK-3, ERK1, ERK2, CDK5 substrate motif;PKA kinase substrate motif;PKC kinase substrate motif;WW domain binding motif
0.0156415	0	0.280489	0.535161	0.643247	0.674299	0.654929	0.691949	0	0.191313	0.307256	0.54956	1	0.800193	0.796163	0.682077	S	2	___1	Chromatin	0.999973	0	-0.010905	36	P41004	Structural maintenance of chromosomes protein 4	cut3	DRGERPRKLVRSVLESPSQKDVASIVKIEQT	SPBC146.03c	cut3	b-Adrenergic Receptor kinase substrate motif;Casein kinase II substrate motif;ERK1,2 kinase substrate motif;GSK-3, ERK1, ERK2, CDK5 substrate motif;MAPKAPK2 kinase substrate motif;WW domain binding motif
0.0384399	0	0.271576	0.404377	0.559285	0.668248	0.660886	0.740759	0	0.136061	0.22068	0.497076	1	0.858398	0.830888	0.638609	S	2	___1		0.999976	0	0.11758	160	O74454	Protein sts5	sts5	SKFSLNPSVATSTNISPRRHAKSHSVASVSS	SPCC16C4.09	sts5	Cdc2 kinase substrate motif;CDK kinase substrate motif;CDK1,2,4,6 kinase substrate motif;ERK1,2 kinase substrate motif;Growth associated histone HI kinase substrate motif;GSK-3, ERK1, ERK2, CDK5 substrate motif;MAPKAPK2 kinase substrate motif;PKA kinase substrate motif;PKC kinase substrate motif;WW domain binding motif
0.0598399	0	0.154677	0.402328	0.687885	0.71352	0.569254	0.72348	0	0.162882	0.24351	0.556774	1	0.826773	0.898208	0.804783	S	2	___1		0.995605	4.7e-165	-0.80198	269	O14014	Probable Rho-type GTPase-activating protein 3	rga3	SISPLQKVNKQQQIESPTATFPLSKNTWKNR	SPAC29A4.11	rga3	b-Adrenergic Receptor kinase substrate motif;Casein kinase II substrate motif;ERK1,2 kinase substrate motif;G protein-coupled receptor kinase 1 substrate motif;GSK-3, ERK1, ERK2, CDK5 substrate motif;WW domain binding motif
0.0549324	0	0.492182	0.595466	0.658227	0.567649	0.574655	0.642685	0	0.159872	0.418102	0.618456	1	0.835353	0.869851	0.817885	S	2	___1		0.999979	2.28e-167	0.2726	687	Q10407	MAP kinase kinase kinase mkh1	mkh1	KTPEYCRGDDRSISLSPLSYRLRKSKHIRES	SPAC1F3.02c	mkh1	Casein kinase II substrate motif;ERK1,2 kinase substrate motif;GSK-3, ERK1, ERK2, CDK5 substrate motif;MAPKAPK2 kinase substrate motif;WW domain binding motif
0	0.0258411	0.365791	0.444453	0.658906	0.789647	0.71413	0.666511	0	0.245343	0.358501	0.744013	1	0.960517	0.926434	0.768242	S	2	___1	NA	0.98439	3.6e-35	-0.38336	242	O14303	Uncharacterized protein C9G1.07	SPAC9G1.07	AVKQDHKLSANTFLSSPVKLIERESNSCSTI	SPAC9G1.07		Cdc2 kinase substrate motif;CDK kinase substrate motif;CDK1,2,4,6 kinase substrate motif;ERK1,2 kinase substrate motif;Growth associated histone HI kinase substrate motif;GSK-3, ERK1, ERK2, CDK5 substrate motif;MDC1 BRCT domain binding motif;Plk1 PBD domain binding motif;WW domain binding motif
0.0629864	0	0.250969	0.453789	0.669613	0.656257	0.700086	0.620408	0	0.222086	0.43282	0.704084	0.963399	0.870147	1	0.861658	T	3	___1		0.999984	0.000267513	-0.376	9	O74389	Meiotically up-regulated gene 176 protein	mug176	_______MPSLNQEETPKKTKNPYRKGHSRR	SPBC3H7.14	mug176	b-Adrenergic Receptor kinase substrate motif;Cdc2 kinase substrate motif;CDK1,2,4,6 kinase substrate motif;CDK5 kinase substrate motif;G protein-coupled receptor kinase 1 substrate motif;Growth associated histone HI kinase substrate motif;GSK-3, ERK1, ERK2, CDK5 substrate motif;PKA kinase substrate motif;PKC kinase substrate motif;WW domain binding motif
0.11499	0	0.425008	0.449989	0.707954	0.947729	0.870643	0.937142	0	0.18289	0.269093	0.266782	0.666546	0.792308	0.922679	1	S	2	___1	Chromatin	0.999894	1.11e-06	-0.055282	402	O94416	Transcription initiation factor IIF subunit alpha	tfg1	KTNTPRPLERTPSSVSPVKASSQLQSPNTSI	SPCC1620.09c	tfg1	Cdc2 kinase substrate motif;CDK kinase substrate motif;CDK1,2,4,6 kinase substrate motif;ERK1,2 kinase substrate motif;G protein-coupled receptor kinase 1 substrate motif;GSK-3, ERK1, ERK2, CDK5 substrate motif;WW domain binding motif
0.111849	0	0.320238	0.592786	0.713138	0.804513	0.996478	0.988815	0	0.140082	0.187496	0.220521	0.672447	0.83544	1	0.999251	T	2	___1		0.997309	5.71e-69	0.13759	453	Q9P6R7	Protein vts1	SPBC13E7.03c	SVVNARVEKSTGQPSTPLNRQHYFNELPHST	SPBC13E7.03c	vts1	ERK1,2 kinase substrate motif;GSK3, Erk1, Erk2 and CDK5 kinase motif;GSK-3, ERK1, ERK2, CDK5 substrate motif;MDC1 BRCT domain binding motif;Plk1 PBD domain binding motif;WW domain binding motif
0	0.00795901	0.352499	0.6228	0.775431	0.826659	0.877607	1	0	0.171883	0.255692	0.312377	0.620545	0.695189	0.930861	0.995185	S	2	___1	Chromatin	0.999977	1e-158	-0.092684	70	Q9USU7	HMG box-containing protein C28F2.11	SPBC28F2.11	TDPSNAKKEINMAIESPSKKATSPKKATPAA	SPBC28F2.11	hmo1	b-Adrenergic Receptor kinase substrate motif;Casein kinase II substrate motif;Cdc2 kinase substrate motif;CDK kinase substrate motif;CDK1,2,4,6 kinase substrate motif;ERK1,2 kinase substrate motif;GSK-3, ERK1, ERK2, CDK5 substrate motif;WW domain binding motif
0.0410181	0	0.338264	0.59603	0.715596	0.757779	0.799101	0.944679	0	0.162192	0.261594	0.285484	0.535121	0.58412	0.781263	1	T	3	___1	Chromatin	0.999987	0	-0.44659	105	Q9USU7	HMG box-containing protein C28F2.11	SPBC28F2.11	EATSAVDTSEAVASMTPNKRKARDPAQPKRP	SPBC28F2.11	hmo1	Cdc2 kinase substrate motif;CDK1,2,4,6 kinase substrate motif;CDK5 kinase substrate motif;GSK-3, ERK1, ERK2, CDK5 substrate motif;WW domain binding motif
0.161215	0	0.353578	0.546657	0.589154	0.769998	0.841473	1	0	0.149243	0.231434	0.222706	0.49749	0.745281	0.907547	0.932913	S	4	___1	Chromatin	0.769308	1.23e-26	0.056926	215	Q9USU7	HMG box-containing protein C28F2.11	SPBC28F2.11	VTAEETSTKPSEDLSSPTKKDLIDFSETRPL	SPBC28F2.11	hmo1	Casein kinase I substrate motif;Casein kinase II substrate motif;Cdc2 kinase substrate motif;CDK kinase substrate motif;CDK1,2,4,6 kinase substrate motif;ERK1,2 kinase substrate motif;Growth associated histone HI kinase substrate motif;GSK-3, ERK1, ERK2, CDK5 substrate motif;MDC1 BRCT domain binding motif;Plk1 PBD domain binding motif;WW domain binding motif
0.064307	0	0.243948	0.613089	0.96908	0.877794	0.917299	1	0	0.139516	0.197251	0.336334	0.81418	0.799217	0.801718	0.739469	S	2	___1	NA	0.999731	2.27e-12	0.28892	82	Q1MTQ1	Kinesin-like protein tea2	tea2	NGPTAFDLGVTEKLMSPGTLDRYTRPALYPS	SPBC1604.20c	tea2	Casein kinase II substrate motif;ERK1,2 kinase substrate motif;GSK-3, ERK1, ERK2, CDK5 substrate motif;PKA kinase substrate motif;PKC kinase substrate motif;WW domain binding motif
0.0389079	0	0.254863	0.514914	0.906011	0.924472	0.915434	0.903179	0	0.137681	0.219645	0.269193	0.672789	0.77886	1	0.78769	S	3	___2	Chromatin	0.999517	7.51e-92	0.23362	19	P40847	Switch-activating protein 1	sap1	PKMELKSYKRKNASLSPSSSPAKAQRTHLSL	SPCC1672.02c	sap1	Casein kinase II substrate motif;ERK1,2 kinase substrate motif;G protein-coupled receptor kinase 1 substrate motif;GSK3 kinase substrate motif;GSK-3, ERK1, ERK2, CDK5 substrate motif;WW domain binding motif
0.07529	0	0.168459	0.479901	0.742691	0.75371	0.846382	1	0	0.101415	0.162662	0.319305	0.759156	0.753125	0.829369	0.838438	S	3	___1	Spindle Pole Body	1	0	-0.39503	121	Q10411	Sporulation-specific protein 15	spo15	PSNASWLLVRGGLLDSPILDINSVTQKSNLL	SPAC1F3.06c	spo15	b-Adrenergic Receptor kinase substrate motif;ERK1,2 kinase substrate motif;GSK-3, ERK1, ERK2, CDK5 substrate motif;WW domain binding motif
0	0.0235248	0.246903	0.529887	0.600608	0.764579	0.832121	1	0	0.036994	0.15376	0.30971	0.693603	0.730525	0.918474	0.688679	T	4	___1	Non-Chromatin	0.997396	1.31e-102	0.44962	71	O14299	MAP kinase kinase kinase wis4	wis4	ESTKRSENFVSHIPLTPSHSGQSEKLMSTRT	SPAC9G1.02	wis4	CDK4 kinase substrate motif;ERK1,2 kinase substrate motif;G protein-coupled receptor kinase 1 substrate motif;GSK3, Erk1, Erk2 and CDK5 kinase motif;GSK-3, ERK1, ERK2, CDK5 substrate motif;RAF1 kinase substrate motif;WW domain binding motif
0	0.0428274	0.356129	0.508145	0.675389	0.716357	0.90001	1	0	0.105356	0.238324	0.26711	0.704212	0.620917	0.768022	0.77328	T	3	___1		0.997195	1.08e-233	0.70987	310	O74627	Cyclin pch1	pch1	NSSGRTDSFHSLNTETPSKSTVDDQILSTAA	SPBC32F12.06	pch1	b-Adrenergic Receptor kinase substrate motif;Cdc2 kinase substrate motif;CDK1,2,4,6 kinase substrate motif;CDK5 kinase substrate motif;G protein-coupled receptor kinase 1 substrate motif;GSK-3, ERK1, ERK2, CDK5 substrate motif;WW domain binding motif
0.206355	0	0.418635	0.447917	0.698376	0.877472	1	0.889001	0	0.22498	0.172996	0.229644	0.821509	0.606223	0.727358	0.731553	S	2	___1	NA	0.998592	1.95e-186	0.17518	332	Q09822	Cell division control protein 15	cdc15	PYSSSRPSASASLASSPTRSAFRPKTSETVS	SPAC20G8.05c	cdc15	Casein kinase II substrate motif;Cdc2 kinase substrate motif;CDK kinase substrate motif;CDK1,2,4,6 kinase substrate motif;ERK1,2 kinase substrate motif;G protein-coupled receptor kinase 1 substrate motif;Growth associated histone HI kinase substrate motif;GSK3 kinase substrate motif;GSK-3, ERK1, ERK2, CDK5 substrate motif;MAPKAPK2 kinase substrate motif;MDC1 BRCT domain binding motif;Plk1 PBD dom…
0.0143554	0	0.251867	0.417637	0.650532	0.767257	0.815422	1	0	0.158978	0.23422	0.374526	0.802786	0.862783	0.878031	0.955744	T	2	___1	Chromatin	0.999927	3.9e-100	0.40393	51	P41004	Structural maintenance of chromosomes protein 4	cut3	SPSQKDVASIVKIEQTPSRPFFNDFLKKRIT	SPBC146.03c	cut3	Cdc2 kinase substrate motif;CDK1,2,4,6 kinase substrate motif;G protein-coupled receptor kinase 1 substrate motif;GSK-3, ERK1, ERK2, CDK5 substrate motif;PKA kinase substrate motif;WW domain binding motif
0.0475532	0	0.381697	0.502711	0.604625	0.718783	0.772181	1	0	0.140125	0.364281	0.528391	0.838062	0.835515	0.829607	0.872815	S	2	___1	Non-Chromatin	0.997403	1.79e-12	0.23067	69	Q09762	Uncharacterized protein C24H6.08	SPAC24H6.08	PLAGQVLSKSPLPPFSPSKIMNRSISVPPTN	SPAC24H6.08		Casein kinase II substrate motif;Cdc2 kinase substrate motif;CDK kinase substrate motif;CDK1,2,4,6 kinase substrate motif;ERK1,2 kinase substrate motif;GSK-3, ERK1, ERK2, CDK5 substrate motif;WW domain binding motif
0.0116316	0	0.363326	0.499342	0.713333	0.691455	0.784132	0.928256	0	0.148477	0.282738	0.393178	0.824918	0.818606	0.814674	1	T	2	___1		1	1.68e-79	1.1157	31	Q06182	Mating-type switching protein swi10	swi10	ALEEVEKKAGFAQQPTPQKVSRVTAHSILVN	SPBC4F6.15c	swi10	Cdc2 kinase substrate motif;CDK1,2,4,6 kinase substrate motif;CDK5 kinase substrate motif;DNA dependent Protein kinase substrate motif;GSK-3, ERK1, ERK2, CDK5 substrate motif;WW domain binding motif
0.179862	0	0.428571	0.521875	0.742891	0.61527	0.608134	0.992325	0	0.099533	0.185434	0.400632	0.901997	0.90551	0.908243	1	S	2	___1	NA	0.998609	0.00212481	-0.084694	91	P22987	Protein kinase kin1	kin1	HGPVRSPSSRKPLPASPSRTRDHSLRVPVSG	SPBC4F6.06	kin1	Casein kinase II substrate motif;Cdc2 kinase substrate motif;CDK kinase substrate motif;CDK1,2,4,6 kinase substrate motif;ERK1,2 kinase substrate motif;G protein-coupled receptor kinase 1 substrate motif;GSK-3, ERK1, ERK2, CDK5 substrate motif;WW domain binding motif
0.173505	0	0.320001	0.485385	0.663417	0.650588	0.870067	0.877025	0	0.126913	0.229657	0.719867	0.717064	0.851336	0.653215	1	T	2	___3		1	3.6e-99	-1.2605	244	O14120	Sorting nexin mvp1	mvp1	PPKFSVDSSVDDNAITPRKPFSKIPNRLSPS	SPAC3A11.06	mvp1	Cdc2 kinase substrate motif;CDK1,2,4,6 kinase substrate motif;CDK5 kinase substrate motif;G protein-coupled receptor kinase 1 substrate motif;Growth associated histone HI kinase substrate motif;GSK-3, ERK1, ERK2, CDK5 substrate motif;PKA kinase substrate motif;PKC kinase substrate motif;RAF1 kinase substrate motif;WW domain binding motif
0.0543377	0	0.472214	0.839167	0.870626	0.964669	0.871349	1	0	0.160632	0.20939	0.361257	0.712257	0.754081	0.927504	0.852132	S	3	___1		0.998865	0.00517364	0.26947	52	Q09825	Spindle pole body-associated protein sad1	sad1	DLASKMHKLRYTKIRSPPTRVSIESITPKQR	SPBC12D12.01	sad1	Casein kinase II substrate motif;ERK1,2 kinase substrate motif;Growth associated histone HI kinase substrate motif;GSK-3, ERK1, ERK2, CDK5 substrate motif;PKA kinase substrate motif;PKC kinase substrate motif;WW domain binding motif
0	0.0642031	0.560098	0.820957	0.958727	0.957452	1	0.952784	0	0.138362	0.243998	0.508587	0.782513	0.830757	0.81873	0.778172	S	2	___1	Spindle Pole Body	0.975573	1.34e-14	-0.013725	147	O43068	Monopolin complex subunit mde4	mde4	AVSQNRLRGSLDTVSSPSKTHKANKDEKATR	SPBC6B1.04	mde4	Casein kinase II substrate motif;Cdc2 kinase substrate motif;CDK kinase substrate motif;CDK1,2,4,6 kinase substrate motif;ERK1,2 kinase substrate motif;G protein-coupled receptor kinase 1 substrate motif;Growth associated histone HI kinase substrate motif;GSK-3, ERK1, ERK2, CDK5 substrate motif;MDC1 BRCT domain binding motif;Plk1 PBD domain binding motif;WW domain binding motif
0	0.0869671	0.598293	0.804089	1	0.859816	0.874129	0.937728	0	0.157131	0.261574	0.39636	0.887882	0.76304	0.863362	0.750644	S	3	___1		0.751443	4.5e-11	0.23063	49	O13769	Ubiquitin-like-specific protease 2	ulp2	IPIKSPLERLANSVTSPEKPTVRTAIQKDSP	SPAC17A5.07c	ulp2	Casein kinase II substrate motif;Cdc2 kinase substrate motif;CDK kinase substrate motif;CDK1,2,4,6 kinase substrate motif;ERK1,2 kinase substrate motif;G protein-coupled receptor kinase 1 substrate motif;Growth associated histone HI kinase substrate motif;GSK-3, ERK1, ERK2, CDK5 substrate motif;WW domain binding motif
0.0137388	0	0.454236	0.731844	1	0.910978	0.862834	0.917938	0	0.140547	0.280024	0.396455	0.708157	0.736629	0.815656	0.75042	S	3	___1		1	3.56e-14	0.2251	231	Q9Y7N1	Uncharacterized protein C1450.03	SPCC1450.03	QEVEKQILPKFVVPESPRKTSRKSR______	SPCC1450.03	utp502	b-Adrenergic Receptor kinase substrate motif;Cdc2 kinase substrate motif;CDK kinase substrate motif;CDK1,2,4,6 kinase substrate motif;ERK1,2 kinase substrate motif;G protein-coupled receptor kinase 1 substrate motif;Growth associated histone HI kinase substrate motif;GSK-3, ERK1, ERK2, CDK5 substrate motif;PKA kinase substrate motif;PKC kinase substrate motif;WW domain binding motif
0	0.0168978	0.603036	0.828938	0.839351	0.743587	0.807398	0.897424	0	0.270846	0.198016	0.419184	1	0.880608	0.819107	0.793693	S	3	___2	NA	1	8.96e-13	0.53714	605	Q1MTQ7	Kinesin-like motor protein 9	klp9	DEENVPSPSPKKKVVSPIKPLSPSRRPPLTS	SPBC15D4.01c	klp9	Cdc2 kinase substrate motif;CDK kinase substrate motif;CDK1,2,4,6 kinase substrate motif;ERK1,2 kinase substrate motif;G protein-coupled receptor kinase 1 substrate motif;GSK-3, ERK1, ERK2, CDK5 substrate motif;PKA kinase substrate motif;PKC kinase substrate motif;WW domain binding motif
0	0.00448076	0.623106	0.821051	0.858214	0.756059	0.818494	0.88137	0	0.319556	0.180839	0.424888	1	0.892062	0.826207	0.792154	S	4	___2	NA	0.987013	8.96e-13	0.064611	611	Q1MTQ7	Kinesin-like motor protein 9	klp9	SPSPKKKVVSPIKPLSPSRRPPLTSLYSGTT	SPBC15D4.01c	klp9	Casein kinase II substrate motif;Cdc2 kinase substrate motif;CDK kinase substrate motif;CDK1,2,4,6 kinase substrate motif;CDK4 kinase substrate motif;ERK1,2 kinase substrate motif;GSK-3, ERK1, ERK2, CDK5 substrate motif;PKA kinase substrate motif;PKC kinase substrate motif;WW domain binding motif
0.0832806	0	0.432564	0.700001	0.945879	0.81812	0.700694	1	0	0.245223	0.263542	0.300074	0.846959	0.774586	0.892919	0.975007	S	2	___1		0.879189	3.75e-61	0.37067	109	O74547	Target of rapamycin complex 2 subunit bit61	bit61	KHSKRPGKLNVLTPTSPSNVNAEVQSISTKT	SPCC777.08c	bit61	Casein kinase II substrate motif;ERK1,2 kinase substrate motif;GSK-3, ERK1, ERK2, CDK5 substrate motif;WW domain binding motif
0.130992	0	0.53956	0.693291	0.718405	0.768991	0.668008	1	0	0.239528	0.186492	0.359146	0.865236	0.542098	0.714001	0.694082	S	3	___1	NA	0.892567	1.54e-05	-0.12899	203	P87053	F-box/WD repeat-containing protein pof1	pof1	YERLTKRGVDQAHESSPVKKAKLDDYPTSSN	SPAC57A10.05c	pof1	Cdc2 kinase substrate motif;CDK kinase substrate motif;CDK1,2,4,6 kinase substrate motif;ERK1,2 kinase substrate motif;Growth associated histone HI kinase substrate motif;GSK-3, ERK1, ERK2, CDK5 substrate motif;MDC1 BRCT domain binding motif;Plk1 PBD domain binding motif;WW domain binding motif
0	0.0254913	0.239815	0.78955	1	0.966967	0.845725	0.731923	0	0.126159	0.0829591	0.366114	0.821011	0.884229	0.804927	0.705559	T	2	___2	Chromatin	1	2.42e-05	-0.0097121	451	O43058	Forkhead protein sep1	sep1	PSGLLLKRSNSIDFPTPPKALCPKLFCFRDD	SPBC4C3.12	sep1	Casein kinase I substrate motif;Cdc2 kinase substrate motif;CDK1,2,4,6 kinase substrate motif;CDK5 kinase substrate motif;DNA dependent Protein kinase substrate motif;G protein-coupled receptor kinase 1 substrate motif;GSK-3, ERK1, ERK2, CDK5 substrate motif;WW domain binding motif
0	0.00519568	0.310313	0.728777	1	0.898378	0.780754	0.893532	0	0.11057	0.0424913	0.226651	0.67898	0.757454	0.757219	0.698763	T	2	___1	Chromatin	1	2.22e-96	0.3581	509	O43058	Forkhead protein sep1	sep1	TNLKEHRTRILQMLATPDAKQLSSLTSSDAE	SPBC4C3.12	sep1	GSK-3, ERK1, ERK2, CDK5 substrate motif;WW domain binding motif
0.0212727	0	0.211013	0.715413	0.895568	0.81109	0.74818	0.692891	0	0.122216	0.18955	0.457354	0.900541	1	0.883321	0.624633	S	3	___1	Non-Chromatin	0.999982	1.19e-19	0.37892	293	O13735	Actin-interacting protein 3 homolog	fat1	RGFLRDSSKPDNIMDSPSPKVSKRPSIVRQD	SPAC15A10.16	bud6	b-Adrenergic Receptor kinase substrate motif;Casein kinase II substrate motif;ERK1,2 kinase substrate motif;GSK-3, ERK1, ERK2, CDK5 substrate motif;WW domain binding motif
0.062781	0	0.293144	0.59513	0.88323	0.847329	0.746459	0.929106	0	0.147393	0.123621	0.334588	1	0.958554	0.872771	0.648695	S	2	___1	NA	0.999562	6.24e-143	-0.17035	293	Q09933	Phosphoprotein p93	dis1	STPNRKVSQPSDFSASPSRSIVSPAKNIVGS	SPCC736.14	dis1	Casein kinase II substrate motif;Cdc2 kinase substrate motif;CDK kinase substrate motif;CDK1,2,4,6 kinase substrate motif;ERK1,2 kinase substrate motif;G protein-coupled receptor kinase 1 substrate motif;GSK3 kinase substrate motif;GSK-3, ERK1, ERK2, CDK5 substrate motif;WW domain binding motif
0	0.115719	0.274031	0.613584	0.92914	0.793909	0.70157	0.697901	0	0.206123	0.197341	0.332212	0.669651	1	0.763501	0.602103	S	3	___2		0.999747	6.02e-38	-0.063682	174	O14014	Probable Rho-type GTPase-activating protein 3	rga3	KSSVESNKSLSIEIMSPQKPPLSPFGGSRDR	SPAC29A4.11	rga3	Casein kinase I substrate motif;Cdc2 kinase substrate motif;CDK kinase substrate motif;CDK1,2,4,6 kinase substrate motif;ERK1,2 kinase substrate motif;G protein-coupled receptor kinase 1 substrate motif;GSK-3, ERK1, ERK2, CDK5 substrate motif;WW domain binding motif
0	0.304381	0.227102	0.351633	0.327638	0.740115	0.700377	0.292054	0	0.306764	0.0239204	0.60754	0.870597	1	0.962261	0.916751	S	4	___1		1	9.84e-40	0.034691	932	O94603	Putative JmjC domain-containing histone demethylation protein 1	jhd1	RIMKNENNIYDFEDHSPVREKWGHRLRSRGA	SPCC622.16c	epe1	Casein kinase I substrate motif;Cdc2 kinase substrate motif;CDK kinase substrate motif;CDK1,2,4,6 kinase substrate motif;ERK1,2 kinase substrate motif;GSK-3, ERK1, ERK2, CDK5 substrate motif;WW domain binding motif
0	0.0782898	0.287529	0.432625	0.706022	0.52772	0.463563	0.42709	0	0.0720315	0.0939807	0.25695	0.95846	1	0.848852	0.961661	S	2	___1	NA	0.999576	4.54e-48	0.19511	250	P33886	Protein kinase wis1	wis1	RAPPGKLDLSNSNPTSPVSPSSMASRRGLNI	SPBC409.07c	wis1	Casein kinase II substrate motif;ERK1,2 kinase substrate motif;G protein-coupled receptor kinase 1 substrate motif;GSK-3, ERK1, ERK2, CDK5 substrate motif;MAPKAPK2 kinase substrate motif;WW domain binding motif
0.0306005	0	0.158518	0.380407	0.504769	0.564837	0.592131	0.278911	0	0.0871747	0.165074	0.363536	0.457241	1	0.874348	0.833563	S	2	___1	Chromatin	0.83943	7.3e-19	-0.17301	491	O43058	Forkhead protein sep1	sep1	SLLSPIRSDMSGISASPNTNLKEHRTRILQM	SPBC4C3.12	sep1	Casein kinase II substrate motif;ERK1,2 kinase substrate motif;GSK-3, ERK1, ERK2, CDK5 substrate motif;WW domain binding motif
0.153493	0	0.176325	0.417208	0.359187	0.566052	0.582057	0.508077	0.0378647	0	0.133869	0.331706	0.818832	1	0.904147	0.95071	S	2	___1	NA	0.99734	9.48e-182	-0.034498	253	P33886	Protein kinase wis1	wis1	PGKLDLSNSNPTSPVSPSSMASRRGLNIPPT	SPBC409.07c	wis1	Casein kinase II substrate motif;ERK1,2 kinase substrate motif;GSK-3, ERK1, ERK2, CDK5 substrate motif;WW domain binding motif
0.0346253	0	0.25591	0.413083	0.538274	0.635583	0.739913	0.833951	0	0.146704	0.301827	0.50807	0.905321	0.954943	0.956446	1	S	2	___1	Mitochondria	0.997464	7.71e-13	0.10433	151	O13865	PAB-dependent poly(A)-specific ribonuclease subunit pan3-like	SPAC1B1.04c	THKSSLARAASAVPFSPSKATTVSLKESASL	SPAC1B1.04c	pan3	Casein kinase II substrate motif;Cdc2 kinase substrate motif;CDK kinase substrate motif;CDK1,2,4,6 kinase substrate motif;ERK1,2 kinase substrate motif;G protein-coupled receptor kinase 1 substrate motif;GSK-3, ERK1, ERK2, CDK5 substrate motif;WW domain binding motif
0.0697817	0	0.245981	0.364044	0.429873	0.540692	0.62684	0.763665	0	0.154282	0.205561	0.411231	0.911318	0.945422	0.988215	1	S	2	___1	Mitochondria	1	4.49e-07	0.63177	302	Q09815	Serine/threonine-protein kinase ppk5	ppk5	LTSQRDNDHQKDLNFSPYKSIPLNNRPYSPM	SPAC16C9.07	pom2	Cdc2 kinase substrate motif;CDK kinase substrate motif;CDK1,2,4,6 kinase substrate motif;ERK1,2 kinase substrate motif;G protein-coupled receptor kinase 1 substrate motif;GSK3 kinase substrate motif;GSK-3, ERK1, ERK2, CDK5 substrate motif;WW domain binding motif
0.0621349	0	0.26338	0.446361	0.584573	0.594311	0.618088	0.73002	0	0.105203	0.208671	0.386592	0.845839	0.906583	1	0.868859	S	3	___1	Non-Chromatin	1	1.06e-09	0.12545	427	O43066	Serine/threonine-protein kinase ppk30	ppk30	ISSANNDVMARLQPKSPIPATKSYSATIQTP	SPBC6B1.02	ppk30	ERK1,2 kinase substrate motif;G protein-coupled receptor kinase 1 substrate motif;Growth associated histone HI kinase substrate motif;GSK-3, ERK1, ERK2, CDK5 substrate motif;WW domain binding motif
0.0234151	0	0.229723	0.463545	0.6074	0.656771	0.663155	0.80948	0	0.232144	0.220459	0.356414	0.864643	0.93592	1	0.782695	T	2	___1	NA	0.982176	4.93e-46	-0.33258	500	O14273	Meiotically up-regulated protein C8C9.04	SPAC8C9.04	ARKPSSTGQEPTTPSTPAKSAQSSKHARRPS	SPAC8C9.04		Cdc2 kinase substrate motif;CDK1,2,4,6 kinase substrate motif;CDK5 kinase substrate motif;ERK1,2 kinase substrate motif;G protein-coupled receptor kinase 1 substrate motif;Growth associated histone HI kinase substrate motif;GSK3, Erk1, Erk2 and CDK5 kinase motif;GSK-3, ERK1, ERK2, CDK5 substrate motif;MDC1 BRCT domain binding motif;Plk1 PBD domain binding motif;WW domain binding motif
0.0343095	0	0.28184	0.411748	0.533294	0.546368	0.548629	0.565686	0	0.124613	0.232073	0.693948	0.732755	1	0.901358	0.821903	S	3	___1		0.985755	3.2e-50	0.05324	533	Q10951	Protein byr4	byr4	WEGNDYAIRDFDTPISPSRPALISNISTKKG	SPAC222.10c	byr4	Casein kinase II substrate motif;Cdc2 kinase substrate motif;CDK kinase substrate motif;CDK1,2,4,6 kinase substrate motif;CDK4 kinase substrate motif;ERK1,2 kinase substrate motif;G protein-coupled receptor kinase 1 substrate motif;GSK-3, ERK1, ERK2, CDK5 substrate motif;WW domain binding motif
0.0336534	0	0.167493	0.399367	0.534415	0.499976	0.465805	0.506272	0	0.155146	0.24116	0.57157	0.800075	0.918247	0.993258	1	T	2	___1		0.971349	1.57e-185	-0.13767	420	Q9UU99	CRAL-TRIO domain-containing protein C23B6.04c	SPCC23B6.04c	SSKASLVENSQTQSSTPRKPLPTTTSPKVNP	SPCC23B6.04c	pdr16	Cdc2 kinase substrate motif;CDK1,2,4,6 kinase substrate motif;CDK5 kinase substrate motif;G protein-coupled receptor kinase 1 substrate motif;Growth associated histone HI kinase substrate motif;GSK-3, ERK1, ERK2, CDK5 substrate motif;MDC1 BRCT domain binding motif;PKA kinase substrate motif;PKC kinase substrate motif;Plk1 PBD domain binding motif;WW domain binding motif
0.1135	0	0.269773	0.412734	0.483232	0.635633	0.713424	0.872026	0	0.174658	0.188893	0.335158	1	0.755768	0.87741	0.730824	S	3	___2	Non-Chromatin	0.705527	2.18e-18	0.43831	269	O14338	Uncharacterized serine-rich protein C2F12.03c	SPBC2F12.03c	DSVKRLLSGSPSSSSSPLKKDSSSNSLTYEP	SPBC2F12.03c	ebs1	Cdc2 kinase substrate motif;CDK kinase substrate motif;CDK1,2,4,6 kinase substrate motif;ERK1,2 kinase substrate motif;Growth associated histone HI kinase substrate motif;GSK-3, ERK1, ERK2, CDK5 substrate motif;MAPKAPK2 kinase substrate motif;MDC1 BRCT domain binding motif;Plk1 PBD domain binding motif;WW domain binding motif
0.00563075	0	0.221591	0.371814	0.46635	0.505035	0.462881	0.617094	0	0.179703	0.245288	0.448714	1	0.75604	0.808316	0.630443	S	3	___1		0.993636	1.45e-07	-0.30058	568	Q09731	UBP9-binding protein bun107	bun107	REEARKGNVNMPSALSPLRIRSRPSPLSLPP	SPAC31A2.14	bun107	Cdc2 kinase substrate motif;CDK kinase substrate motif;CDK1,2,4,6 kinase substrate motif;ERK1,2 kinase substrate motif;GSK-3, ERK1, ERK2, CDK5 substrate motif;WW domain binding motif
0.157967	0	0.144607	0.255271	0.482113	0.6203	0.595496	0.623621	0	0.111391	0.133186	0.293963	1	0.955326	0.893498	0.597016	S	3	___3	NA	0.955484	7.31e-44	0.075385	523	O14273	Meiotically up-regulated protein C8C9.04	SPAC8C9.04	SKHARRPSKQASAPSSPGTTSAAVPGGKKSA	SPAC8C9.04		Casein kinase II substrate motif;ERK1,2 kinase substrate motif;G protein-coupled receptor kinase 1 substrate motif;GSK-3, ERK1, ERK2, CDK5 substrate motif;MAPKAPK2 kinase substrate motif;MDC1 BRCT domain binding motif;Plk1 PBD domain binding motif;WW domain binding motif
0.029189	0	0.239272	0.530162	0.72233	0.893127	1	0.988273	0	0.105113	0.145108	0.18055	0.47875	0.663529	0.881315	0.806951	S	2	___1		0.999766	0.000816701	0.025295	36	Q9UU76	Pumilio homology domain family member 6	puf6	KRVKVAKLPKKVDSFSPKKKKNTTSSGSSES	SPCP1E11.11	puf6	Casein kinase I substrate motif;Cdc2 kinase substrate motif;CDK kinase substrate motif;CDK1,2,4,6 kinase substrate motif;ERK1,2 kinase substrate motif;Growth associated histone HI kinase substrate motif;GSK-3, ERK1, ERK2, CDK5 substrate motif;PKA kinase substrate motif;PKC kinase substrate motif;WW domain binding motif
0.00778798	0	0.110041	0.360756	0.747596	0.86939	0.93212	1	0	0.0867621	0.0740169	0.0514925	0.410714	0.755498	0.793405	0.822931	S	3	___2	Spindle Pole Body	0.968883	1.05e-14	0.22645	354	O43068	Monopolin complex subunit mde4	mde4	NHNDHLKIPQSPSSLSPSKIPIRKKRKLKDT	SPBC6B1.04	mde4	Casein kinase II substrate motif;Cdc2 kinase substrate motif;CDK kinase substrate motif;CDK1,2,4,6 kinase substrate motif;ERK1,2 kinase substrate motif;GSK-3, ERK1, ERK2, CDK5 substrate motif;WW domain binding motif
0.0729535	0	0.170202	0.274772	0.510731	0.59992	0.792323	1	0	0.0903082	0.160759	0.287232	0.664373	0.746122	0.898708	0.991156	S	2	___1	NA	1	1.19e-10	-0.56544	455	Q09894	Uncharacterized protein C24B11.07c	SPAC24B11.07c	APRGSPPVRGGKNVLSPEAKEHTHKNISPES	SPAC24B11.07c		Casein kinase II substrate motif;ERK1,2 kinase substrate motif;GSK-3, ERK1, ERK2, CDK5 substrate motif;PKA kinase substrate motif;WW domain binding motif
0.0669323	0	0.223662	0.315587	0.51007	0.710352	0.855626	0.973235	0	0.145171	0.185964	0.286397	0.654131	0.861561	0.957304	1	T	3	___1	Chromatin	0.999988	2.87e-182	0.025431	86	P41004	Structural maintenance of chromosomes protein 4	cut3	ERPNLLNKFMSAQDGTPSKSTGFNERSSQLV	SPBC146.03c	cut3	Cdc2 kinase substrate motif;CDK1,2,4,6 kinase substrate motif;CDK5 kinase substrate motif;G protein-coupled receptor kinase 1 substrate motif;GSK-3, ERK1, ERK2, CDK5 substrate motif;WW domain binding motif
0.0805723	0	0.218205	0.31064	0.658393	0.747942	0.761581	1	0	0.071014	0.166317	0.199539	0.591016	0.947879	0.95398	0.952355	S	2	___1		0.996834	5.64e-18	0.30064	653	Q9UUE2	Protein csx2	csx2	TSTIGKALQRVASVTSPSRHNSDSKEKKQTK	SPBC17G9.08c	cnt5	Casein kinase II substrate motif;Cdc2 kinase substrate motif;CDK kinase substrate motif;CDK1,2,4,6 kinase substrate motif;ERK1,2 kinase substrate motif;Growth associated histone HI kinase substrate motif;GSK-3, ERK1, ERK2, CDK5 substrate motif;WW domain binding motif
0.0133797	0	0.288603	0.370949	0.517704	0.696428	0.856779	0.901594	0	0.133088	0.226324	0.245746	0.398783	0.631929	0.83783	1	T	2	___1	Chromatin	1	8.22e-17	0.056362	213	O74191	FK506-binding protein 39 kDa	fkbp39	ASPKKNNTKKQKVEGTPVKEKKVAFAEKLEQ	SPBC1347.02	ani1	Cdc2 kinase substrate motif;CDK1,2,4,6 kinase substrate motif;CDK5 kinase substrate motif;GSK-3, ERK1, ERK2, CDK5 substrate motif;PKA kinase substrate motif;WW domain binding motif
0.0329731	0	0.22646	0.331646	0.561371	0.736839	0.851058	0.981841	0	0.217753	0.149511	0.219833	0.546047	0.712035	0.845576	1	T	4	___1		0.994028	6.47e-100	0.36587	297	Q9P7E8	Protein app1	app1	TGSSYRSAESSHAPTTPDHFKLTPLTKLEPQ	SPAPJ760.02c	abp1	ERK1,2 kinase substrate motif;GSK3, Erk1, Erk2 and CDK5 kinase motif;GSK-3, ERK1, ERK2, CDK5 substrate motif;WW domain binding motif
0.0105718	0	0.190637	0.372155	0.490284	0.707644	0.852028	1	0	0.0822826	0.105219	0.298345	0.505509	0.724877	0.789069	0.887291	S	2	___2		0.996834	5.64e-18	0.30064	653	Q9UUE2	Protein csx2	csx2	TSTIGKALQRVASVTSPSRHNSDSKEKKQTK	SPBC17G9.08c	cnt5	Casein kinase II substrate motif;Cdc2 kinase substrate motif;CDK kinase substrate motif;CDK1,2,4,6 kinase substrate motif;ERK1,2 kinase substrate motif;Growth associated histone HI kinase substrate motif;GSK-3, ERK1, ERK2, CDK5 substrate motif;WW domain binding motif
0.010347	0	0.214987	0.56569	0.814346	0.833898	0.792341	0.885575	0	0.0758957	0.155405	0.208903	0.471072	0.923214	0.93643	1	S	2	___1	Spindle Pole Body	0.931085	2.64e-208	-0.29964	720	O94534	Spindle pole body component alp14	alp14	AFMRRANTDFLELSTSPSFQRSVREFEPTRP	SPCC895.07	alp14	Casein kinase II substrate motif;ERK1,2 kinase substrate motif;GSK-3, ERK1, ERK2, CDK5 substrate motif;WW domain binding motif
0.0359781	0	0.263103	0.344021	0.598481	0.773367	0.843731	0.656719	0	0.142153	0.159752	0.191344	0.258537	0.729157	0.988295	1	S	2	___1	Chromatin	1	3.44e-273	0.51777	199	O74191	FK506-binding protein 39 kDa	fkbp39	KKKRTKDESEQEEAASPKKNNTKKQKVEGTP	SPBC1347.02	ani1	Casein kinase I substrate motif;Cdc2 kinase substrate motif;CDK kinase substrate motif;CDK1,2,4,6 kinase substrate motif;ERK1,2 kinase substrate motif;Growth associated histone HI kinase substrate motif;GSK-3, ERK1, ERK2, CDK5 substrate motif;PKA kinase substrate motif;PKC kinase substrate motif;WW domain binding motif
0	0.232617	0.338676	0.612108	0.643726	0.636172	0.748216	0.750361	0.0370809	0	0.0680214	0.458294	0.686853	0.879202	1	0.648424	T	2	___2		1	5.66e-34	0.39461	99	O14216	DNA replication regulator sld2	drc1	ANESPKAPRNDYLQVTPKTVDKSLLGPTPQL	SPAC6B12.11	drc1	Growth associated histone HI kinase substrate motif;GSK-3, ERK1, ERK2, CDK5 substrate motif;PKA kinase substrate motif;PKC kinase substrate motif;WW domain binding motif
0	0.148712	0.246041	0.429117	0.361649	0.528013	0.602533	0.738793	0	0.0213265	0.0490231	0.229954	0.382845	0.490769	1	0.628398	T	3	___1		0.952286	6.88e-35	-0.046557	278	O13736	Actin cytoskeleton-regulatory complex protein sla1	sla1	VNNLGSQVNIPPPPATPSQPPRPPTNASTRS	SPAC16E8.01	shd1	ERK1,2 kinase substrate motif;G protein-coupled receptor kinase 1 substrate motif;GSK3, Erk1, Erk2 and CDK5 kinase motif;GSK-3, ERK1, ERK2, CDK5 substrate motif;WW domain binding motif
0	0.134504	0.39547	0.32244	0.36558	0.556171	0.686836	1	0	0.102765	0.121028	0.0963422	0.678197	0.347752	0.444787	0.652184	T	2	___1	NA	0.978535	3.02e-62	0.52501	632	P22987	Protein kinase kin1	kin1	TLQISAPLETSQSPPTPRTKPSHKPPVSYKN	SPBC4F6.06	kin1	DNA dependent Protein kinase substrate motif;ERK1,2 kinase substrate motif;Growth associated histone HI kinase substrate motif;GSK3, Erk1, Erk2 and CDK5 kinase motif;GSK-3, ERK1, ERK2, CDK5 substrate motif;PKA kinase substrate motif;PKC kinase substrate motif;WW domain binding motif
0.123027	0	0.261687	0.508545	0.550407	0.675665	0.788152	1	0	0.165775	0.184803	0.110936	0.389619	0.366156	0.630305	0.599668	T	3	___1	Chromatin	1	4.04e-34	0.043138	103	Q09819	Uncharacterized protein C16C9.05	SPAC16C9.05	RGSSLKSHLETESQQTPVKRRRRKATIRNVD	SPAC16C9.05	cph1	Cdc2 kinase substrate motif;CDK1,2,4,6 kinase substrate motif;CDK5 kinase substrate motif;GSK-3, ERK1, ERK2, CDK5 substrate motif;WW domain binding motif
0.197694	0	0.381794	0.359971	0.944802	0.655454	0.703328	1	0	0.228011	0.261674	0.140968	0.560021	0.349551	0.539936	0.654279	T	3	___2	Chromatin	0.94688	1.02e-113	0.12641	90	Q9P7S9	INO80 complex subunit 4	ies4	NDELAESSKPSSGAATPTRSAPKSSAGLINS	SPAC23G3.04	ies4	Cdc2 kinase substrate motif;CDK1,2,4,6 kinase substrate motif;G protein-coupled receptor kinase 1 substrate motif;GSK-3, ERK1, ERK2, CDK5 substrate motif;MAPKAPK2 kinase substrate motif;WW domain binding motif
0.153325	0	0.227598	0.473418	0.628834	0.64492	0.679973	0.769143	0	0.122481	0.172591	0.0897728	0.727816	0.428876	0.874265	1	S	3	___1	Non-Chromatin	0.999602	8.78e-83	0.30998	637	O74653	Protein pob1	pob1	GNTFVAPSPAASLPASPPVGTELKTRPTLRS	SPBC1289.04c	pob1	ERK1,2 kinase substrate motif;GSK-3, ERK1, ERK2, CDK5 substrate motif;MAPKAPK2 kinase substrate motif;WW domain binding motif
0.108222	0	0.121071	0.38271	0.433838	0.578827	0.776564	0.734574	0	0.113829	0.17662	0.239639	0.820781	0.822677	1	0.83459	S	3	___1	Non-Chromatin	0.99998	1.28e-17	0.24152	625	O36025	GYF domain-containing protein mpd2	mpd2	EIPVTSGSQTTAPKPSPWKSLPPKHLPSLDE	SPAC4F10.13c	mpd2	Cdc2 kinase substrate motif;CDK kinase substrate motif;CDK1,2,4,6 kinase substrate motif;DNA dependent Protein kinase substrate motif;ERK1,2 kinase substrate motif;G protein-coupled receptor kinase 1 substrate motif;GSK3 kinase substrate motif;GSK-3, ERK1, ERK2, CDK5 substrate motif;PKA kinase substrate motif;PKC kinase substrate motif;WW domain binding motif
0	0.0027994	0.283901	0.313712	0.411914	0.689166	0.667963	0.742004	0	0.100279	0.198901	0.388463	0.553096	0.762898	1	0.841464	S	4	___1		1	7.65e-128	0.47149	818	Q9Y7J8	Uncharacterized protein C216.01c		RKSDFQVDDQQADDESPKKRLSIDSSSAQNG	SPBC216.01c	psy2	b-Adrenergic Receptor kinase substrate motif;Casein kinase I substrate motif;Cdc2 kinase substrate motif;CDK kinase substrate motif;CDK1,2,4,6 kinase substrate motif;ERK1,2 kinase substrate motif;Growth associated histone HI kinase substrate motif;GSK-3, ERK1, ERK2, CDK5 substrate motif;PKA kinase substrate motif;PKC kinase substrate motif;WW domain binding motif
0	0.0347457	0.12047	0.307464	0.402526	0.597501	0.517507	0.824525	0	0.0768769	0.138739	0.164734	0.631879	0.630942	0.92561	1	S	2	___1	Chromatin	0.999966	4.4e-07	-0.34731	292	P78871	Zinc finger protein rst2	rst2	LSGQLDDESLARMPYSPNAVSRNYAMNMTLP	SPAC6F12.02	rst2	ERK1,2 kinase substrate motif;GSK-3, ERK1, ERK2, CDK5 substrate motif;WW domain binding motif
0.0471201	0	0.128777	0.195325	0.437423	0.57256	0.694842	0.733579	0	0.0897142	0.0646883	0.187519	0.499674	0.78002	0.913875	1	S	2	___1		1	1.54e-51	0.75506	485	Q9UU99	CRAL-TRIO domain-containing protein C23B6.04c	SPCC23B6.04c	SVTAPSTPSKVLPAMSPKVAPKFQGGRSSTA	SPCC23B6.04c	pdr16	ERK1,2 kinase substrate motif;G protein-coupled receptor kinase 1 substrate motif;Growth associated histone HI kinase substrate motif;GSK-3, ERK1, ERK2, CDK5 substrate motif;PKA kinase substrate motif;PKC kinase substrate motif;WW domain binding motif
0.00346208	0	0.195378	0.292034	0.487428	0.647126	0.698223	0.689338	0	0.131103	0.165012	0.283066	0.475789	0.74789	0.938256	1	T	2	___1	Chromatin	1	0	0.37727	19	P41004	Structural maintenance of chromosomes protein 4	cut3	KGIFRTSSTPSIVDVTPDRGERPRKLVRSVL	SPBC146.03c	cut3	Cdc2 kinase substrate motif;CDK1,2,4,6 kinase substrate motif;GSK-3, ERK1, ERK2, CDK5 substrate motif;WW domain binding motif
0	0.106121	0.232435	0.321571	0.489499	0.571544	0.6121	0.644229	0	0.232571	0.109171	0.406763	0.659044	0.741919	0.807626	1	T	3	___1	Non-Chromatin	0.582328	3.5e-45	-0.25448	45	O14019	Serine/threonine-protein kinase hal4	hal4	ETTEPPPPSSQQPPSTPNGKEAASPSALKQN	SPAC29A4.16	hal4	ERK1,2 kinase substrate motif;GSK3, Erk1, Erk2 and CDK5 kinase motif;GSK-3, ERK1, ERK2, CDK5 substrate motif;MDC1 BRCT domain binding motif;Plk1 PBD domain binding motif;WW domain binding motif
0.0465201	0	0.284185	0.389657	0.468749	0.542553	0.517096	0.582705	0	0.107266	0.210421	0.280866	0.528313	0.668828	0.829945	1	T	2	___1	Nuclear Pore	0.999713	1.09e-60	-0.68601	406	Q09904	Nucleoporin nup124	nup124	LTKSAPTFEELQASITPKPVKTSPNDTALTL	SPAC30D11.04c	nup124	Growth associated histone HI kinase substrate motif;GSK-3, ERK1, ERK2, CDK5 substrate motif;PKA kinase substrate motif;PKC kinase substrate motif;RAF1 kinase substrate motif;WW domain binding motif
0.0174913	0	0.193768	0.280994	0.452903	0.555727	0.785492	1	0	0.0714796	0.190526	0.501838	0.746588	0.773	0.667215	0.781509	S	2	___2	Non-Chromatin	1	8.54e-80	0.087338	267	O14302	cytokinesis protein 3	cyk3	TDNSSKPRTSLQPGESPMKSSRDISRKPSMA	SPAC9G1.06c	cyk3	b-Adrenergic Receptor kinase substrate motif;Cdc2 kinase substrate motif;CDK kinase substrate motif;CDK1,2,4,6 kinase substrate motif;ERK1,2 kinase substrate motif;G protein-coupled receptor kinase 1 substrate motif;GSK3 kinase substrate motif;GSK-3, ERK1, ERK2, CDK5 substrate motif;WW domain binding motif
0.0941774	0	0.180494	0.184104	0.494597	0.470933	0.533827	1	0	0.324609	0.147385	0.311345	0.711811	0.547858	0.660725	0.7305	S	3	___1	Spindle Pole Body	1	2.31e-46	-0.43239	464	O94294	Leucine-rich repeat-containing protein sog2	sog2	SEQLPNRIFAQDPHPSPRLKKEETHENGSNL	SPBC887.09c	sog2	DNA dependent Protein kinase substrate motif;ERK1,2 kinase substrate motif;Growth associated histone HI kinase substrate motif;GSK-3, ERK1, ERK2, CDK5 substrate motif;PKA kinase substrate motif;PKC kinase substrate motif;WW domain binding motif
0.253104	0	0.138984	0.320837	0.55771	0.502862	0.729218	1	0.0361111	0.0752494	0	0.43657	0.643247	0.59553	0.784323	0.634482	S	3	___1	Chromatin	0.999972	9.2e-67	-0.048762	434	O14269	Uncharacterized protein C7D4.14c	SPAC7D4.14c	RKSLPPYNGIHRLHESPSQFSNQSRYNWEPI	SPAC7D4.14c	iss10	b-Adrenergic Receptor kinase substrate motif;Casein kinase II substrate motif;ERK1,2 kinase substrate motif;GSK-3, ERK1, ERK2, CDK5 substrate motif;WW domain binding motif
0.0744633	0	0.065588	0.511839	0.549491	0.430799	0.718475	1	0.00591656	0	0.135038	0.262196	0.653498	0.480927	0.708142	0.907249	S	3	___1	Non-Chromatin	0.999147	2.56e-82	0.11774	274	O14306	Probable inositol polyphosphate 5-phosphatase C9G1.10c	SPAC9G1.10c	LNIGDRSLETPPPIPSPRPPQPVAVEAIQQS	SPAC9G1.10c	inp53	DNA dependent Protein kinase substrate motif;ERK1,2 kinase substrate motif;G protein-coupled receptor kinase 1 substrate motif;Growth associated histone HI kinase substrate motif;GSK-3, ERK1, ERK2, CDK5 substrate motif;PKA kinase substrate motif;PKC kinase substrate motif;WW domain binding motif
0.0213092	0	0.397284	0.365592	0.347342	0.490102	0.847399	1	0.241918	0.334716	0	0.152194	0.576876	0.552332	0.772612	0.997972	S	3	___2	NA	0.999999	2.36e-91	-0.057455	207	Q10165	Probable ribosylation factor GTPase-activating protein cnt6	cnt6	SPLTTSQTVQTQPPQSPEAKTELSLINTKTV	SPAC26A3.10	cnt6	Casein kinase II substrate motif;ERK1,2 kinase substrate motif;GSK-3, ERK1, ERK2, CDK5 substrate motif;WW domain binding motif
0	0.0172231	0.187659	0.107889	0.457825	0.813294	0.623227	1	0.012709	0.18461	0	0.20078	0.617737	0.7279	0.845873	0.619483	S	3	___2	NA	0.955484	7.31e-44	0.075385	523	O14273	Meiotically up-regulated protein C8C9.04	SPAC8C9.04	SKHARRPSKQASAPSSPGTTSAAVPGGKKSA	SPAC8C9.04		Casein kinase II substrate motif;ERK1,2 kinase substrate motif;G protein-coupled receptor kinase 1 substrate motif;GSK-3, ERK1, ERK2, CDK5 substrate motif;MAPKAPK2 kinase substrate motif;MDC1 BRCT domain binding motif;Plk1 PBD domain binding motif;WW domain binding motif
0	0.00173705	0.14587	0.291707	0.427569	0.37438	0.642053	1	0	0.0773458	0.0151754	0.118334	0.492653	0.502509	0.658842	0.719108	S	3	___1	Non-Chromatin	1	6.76e-93	-0.21213	404	O60132	Tip elongation aberrant protein Tea4	tea4	WIANKHKTASSATVDSPLRRSLSVDAMQSNA	SPBC1706.01	tea4	b-Adrenergic Receptor kinase substrate motif;Cdc2 kinase substrate motif;CDK kinase substrate motif;CDK1,2,4,6 kinase substrate motif;ERK1,2 kinase substrate motif;GSK-3, ERK1, ERK2, CDK5 substrate motif;WW domain binding motif
0	0.0477044	0.250446	0.349672	0.365194	0.594986	0.584115	1	0	0.18829	0.176013	0.210331	0.466431	0.445531	0.592869	0.651979	T	3	___1	Splicing	1	0	0.018842	121	Q09856	U4/U5/U6 small nuclear ribonucleoprotein prp3	prp3	IHPVLLDGNIQNTILTPENRKRTASFSTKGV	SPAC29E6.02	prp3	GSK-3, ERK1, ERK2, CDK5 substrate motif;RAF1 kinase substrate motif;WW domain binding motif
0	0.0585977	0.204937	0.282538	0.466551	0.650839	0.641581	0.985818	0	0.138368	0.130606	0.182819	0.373056	0.514979	0.690683	1	S	2	___1	Nuclear Envelope	0.82724	3.8e-27	-0.61331	284	O94414	Protein lunapark	lnp1	KGPNIISSPQVINASSPVRKAGKKKSKKALP	SPCC1620.07c	lnp1	Cdc2 kinase substrate motif;CDK kinase substrate motif;CDK1,2,4,6 kinase substrate motif;ERK1,2 kinase substrate motif;Growth associated histone HI kinase substrate motif;GSK-3, ERK1, ERK2, CDK5 substrate motif;MDC1 BRCT domain binding motif;Plk1 PBD domain binding motif;WW domain binding motif
0.0502708	0	0.301222	0.498699	0.766256	1	0.845585	0.976354	0	0.0874709	0.126196	0.176757	0.412934	0.525783	0.530471	0.572953	S	2	___1	Chromatin	0.999219	1.28e-128	0.44939	155	O42913	Transcription factor nrm1	nrm1	RLELAMYKVQVNQTFSPLQDLPIVAKTKLHN	SPBC16A3.07c	nrm1	ERK1,2 kinase substrate motif;GSK-3, ERK1, ERK2, CDK5 substrate motif;WW domain binding motif
0.0436593	0	0.221251	0.532377	0.830151	0.811339	0.827532	1	0	0.0738058	0.124236	0.160147	0.43036	0.440226	0.555922	0.522057	S	3	___1		1	6.19e-26	0.16153	353	O74360	Probable Rho-type GTPase-activating protein 4	rga4	TSPSKYGYVSGRIALSPIHLRGALRDVTNKC	SPBC28E12.03	rga4	ERK1,2 kinase substrate motif;GSK-3, ERK1, ERK2, CDK5 substrate motif;WW domain binding motif
0.0036493	0	0.36161	0.624622	0.792073	0.796525	0.83009	1	0	0.11045	0.144872	0.245354	0.559489	0.600539	0.611818	0.572302	T	3	___1	Chromatin	1	2.25e-07	-0.051437	15	P29458	DNA replication licensing factor mcm4	mcm4	_MSSSQQSGRANELRTPGRANSSSREAVDSS	SPCC16A11.17	mcm4	Casein kinase I substrate motif;Cdc2 kinase substrate motif;CDK1,2,4,6 kinase substrate motif;G protein-coupled receptor kinase 1 substrate motif;Growth associated histone HI kinase substrate motif;GSK-3, ERK1, ERK2, CDK5 substrate motif;LKB1 kinase substrate motif;WW domain binding motif
0.0346092	0	0.505872	0.717411	1	0.88963	0.808254	0.942998	0	0.0926243	0.115199	0.281779	0.559131	0.490925	0.499575	0.483876	S	2	___2	Chromatin	0.999963	1.68e-19	-0.76183	201	Q10109	Lap-Emerin-Man domain protein 2	lem2	AFSERLKLLSSSNNFSPQLRSPKISHRLQTS	SPAC18G6.10	lem2	ERK1,2 kinase substrate motif;GSK-3, ERK1, ERK2, CDK5 substrate motif;MAPKAPK2 kinase substrate motif;WW domain binding motif
0.0324984	0	0.291016	0.721857	0.897186	0.852011	1	0.883427	0	0.0657286	0.182712	0.187355	0.238442	0.359399	0.577824	0.599305	S	2	___1		0.999731	4.87e-10	-0.6444	365	P36592	DNA repair and recombination protein rad22	rad22	VVSAPFTNNFNPRLDSPSIRKTSIIDHSKSL	SPAC30D11.10	rad52	14-3-3 domain binding motif;b-Adrenergic Receptor kinase substrate motif;Calmodulin-dependent protein kinase II substrate motif;Casein kinase II substrate motif;ERK1,2 kinase substrate motif;GSK-3, ERK1, ERK2, CDK5 substrate motif;MAPKAPK2 kinase substrate motif;PKA kinase substrate motif;PKC kinase substrate motif;WW domain binding motif
0	0.0659587	0.614453	0.591912	1	0.752271	0.619226	0.666578	0	0.0693692	0.290461	0.289454	0.568129	0.738648	0.664436	0.5748	S	3	___1		0.94228	6.62e-06	0.42167	278	O14064	Protein bir1	bir1	NTSEEKDSQPTRAPQSPTKPVLLTAPRRKNK	SPCC962.02c	bir1	Casein kinase II substrate motif;Cdc2 kinase substrate motif;CDK kinase substrate motif;CDK1,2,4,6 kinase substrate motif;ERK1,2 kinase substrate motif;G protein-coupled receptor kinase 1 substrate motif;GSK-3, ERK1, ERK2, CDK5 substrate motif;WW domain binding motif
0	0.0357203	0.463301	0.463152	0.930848	0.801587	0.516844	0.577993	0	0.186726	0.156984	0.190152	0.274699	0.485141	0.772519	1	S	3	___1	Chromatin	0.998387	1.38e-37	0.095525	50	Q96UP3	Telomere length regulator protein rif1	rif1	SIRKKKVNFSSELENSPGGNRPSFGLPKRGI	SPAC6F6.17	rif1	ERK1,2 kinase substrate motif;GSK-3, ERK1, ERK2, CDK5 substrate motif;WW domain binding motif
0.00821305	0	0.678342	0.467478	0.65658	0.847623	0.634929	1	0	0.197226	0.281097	0.571729	0.75099	0.489841	0.441051	0.407238	S	4	___2	Chromatin	0.995227	1.82e-118	-0.33243	532	P32372	S-M checkpoint control protein rad4	rad4	NSLAQQPIGHSTPHNSPSLLSVKKRQNNHIR	SPAC23C4.18c	rad4	Casein kinase II substrate motif;ERK1,2 kinase substrate motif;GSK-3, ERK1, ERK2, CDK5 substrate motif;WW domain binding motif
0.00821305	0	0.678342	0.467478	0.65658	0.847623	0.634929	1	0	0.197226	0.281097	0.571729	0.75099	0.489841	0.441051	0.407238	T	4	___2	Chromatin	0.865806	1.82e-118	-0.33243	528	P32372	S-M checkpoint control protein rad4	rad4	TRLQNSLAQQPIGHSTPHNSPSLLSVKKRQN	SPAC23C4.18c	rad4	G protein-coupled receptor kinase 1 substrate motif;GSK-3, ERK1, ERK2, CDK5 substrate motif;MDC1 BRCT domain binding motif;Plk1 PBD domain binding motif;WW domain binding motif
0	0.1471	0.429525	0.628867	0.769147	0.792409	0.762518	0.742643	0	0.171618	0.388466	0.554931	1	0.662341	0.767632	0.441067	S	2	___1	Chromatin	0.894481	3.18e-12	0.2309	8	O94481	Transcription factor TFIIIB component B''	bdp1	________MSSQILTSPTKKSMSRFAPKFTA	SPCC1919.14c	bdp1	Casein kinase II substrate motif;Cdc2 kinase substrate motif;CDK kinase substrate motif;CDK1,2,4,6 kinase substrate motif;ERK1,2 kinase substrate motif;Growth associated histone HI kinase substrate motif;GSK-3, ERK1, ERK2, CDK5 substrate motif;WW domain binding motif
0.0737876	0	0.356958	0.700119	0.801916	0.77857	0.698014	0.814707	0	0.160575	0.31019	0.488239	1	0.729207	0.660586	0.548716	S	3	___1		1	1.06e-29	-0.36145	132	O74547	Target of rapamycin complex 2 subunit bit61	bit61	VQSISTKTQLSLLNLSPHKHKKPKDGLDLSA	SPCC777.08c	bit61	Cdc2 kinase substrate motif;CDK kinase substrate motif;CDK1,2,4,6 kinase substrate motif;ERK1,2 kinase substrate motif;GSK-3, ERK1, ERK2, CDK5 substrate motif;WW domain binding motif
0.0847591	0	0.400388	0.658937	0.959464	0.717884	0.674865	0.831039	0	0.148859	0.28246	0.386204	1	0.585787	0.622447	0.313857	S	2	___1		0.999734	0	0.50878	3	P06652	M-phase inducer phosphatase	cdc25	_____________MDSPLSSLSFTNTLSGKR	SPAC24H6.05	cdc25	b-Adrenergic Receptor kinase substrate motif;Casein kinase II substrate motif;ERK1,2 kinase substrate motif;G protein-coupled receptor kinase 1 substrate motif;GSK3 kinase substrate motif;GSK-3, ERK1, ERK2, CDK5 substrate motif;WW domain binding motif
0.0460684	0	0.210835	0.622949	0.805931	0.658958	0.564158	0.773013	0	0.211577	0.174359	0.585487	1	0.585429	0.534703	0.331099	S	2	___2	Spindle Pole Body	1	0	-0.29727	1009	O94488	Microtubule organizer protein 1	mbo1	RVKLLGAGSTSSIPNSPRASKRVSLDSEDKK	SPCC417.07c	mto1	ERK1,2 kinase substrate motif;G protein-coupled receptor kinase 1 substrate motif;Growth associated histone HI kinase substrate motif;GSK3 kinase substrate motif;GSK-3, ERK1, ERK2, CDK5 substrate motif;MAPKAPK2 kinase substrate motif;PKA kinase substrate motif;PKC kinase substrate motif;WW domain binding motif
0.0976439	0	0.577173	0.560467	0.715475	0.759075	0.592125	0.728983	0	0.139561	0.222644	0.505185	1	0.517071	0.585251	0.396053	S	3	___1	NA	0.999883	2.8e-15	0.43192	201	P33886	Protein kinase wis1	wis1	PNSQLAGRLSNSPVKSPNMPESGLAKSLAAA	SPBC409.07c	wis1	ERK1,2 kinase substrate motif;G protein-coupled receptor kinase 1 substrate motif;Growth associated histone HI kinase substrate motif;GSK-3, ERK1, ERK2, CDK5 substrate motif;MAPKAPK2 kinase substrate motif;WW domain binding motif
0.0762028	0	0.488457	0.704823	0.804884	0.647031	0.553624	0.613405	0	0.230842	0.820638	0.737963	1	0.735063	0.786757	0.647797	T	2	___1		0.984743	2.15e-35	-0.33522	292	O13734	Shugoshin-2	sgo2	AHFHSRIQSDTVIQSTPTKRKWDVDIQNKQI	SPAC15A10.15	sgo2	Cdc2 kinase substrate motif;CDK1,2,4,6 kinase substrate motif;CDK5 kinase substrate motif;Growth associated histone HI kinase substrate motif;GSK-3, ERK1, ERK2, CDK5 substrate motif;MDC1 BRCT domain binding motif;Plk1 PBD domain binding motif;WW domain binding motif
0	0.237907	0.58558	0.527715	0.625287	0.789492	0.474139	0.503022	0	0.180767	0.58275	0.755881	1	0.767471	0.819895	0.653434	T	3	___1	Chromatin	1	2.21e-06	-0.29388	113	O14079	Uncharacterized protein mdb1	mdb1	NVNEGSKMGVMTVPNTPQKPNLQQQKFEAIN	SPACUNK4.14	mdb1	Cdc2 kinase substrate motif;CDK1,2,4,6 kinase substrate motif;CDK5 kinase substrate motif;ERK1,2 kinase substrate motif;G protein-coupled receptor kinase 1 substrate motif;GSK3, Erk1, Erk2 and CDK5 kinase motif;GSK-3, ERK1, ERK2, CDK5 substrate motif;WW domain binding motif
0	0.437259	0.607069	0.634121	0.704646	0.553673	0.712309	0.406097	0	0.338817	0.802826	0.775705	1	0.755362	0.657058	0.645398	T	2	___1		1	5.66e-34	0.39461	99	O14216	DNA replication regulator sld2	drc1	ANESPKAPRNDYLQVTPKTVDKSLLGPTPQL	SPAC6B12.11	drc1	Growth associated histone HI kinase substrate motif;GSK-3, ERK1, ERK2, CDK5 substrate motif;PKA kinase substrate motif;PKC kinase substrate motif;WW domain binding motif
0.125886	0	0.60299	0.964052	0.928888	0.615413	0.788473	0.620175	0	0.114435	0.388913	0.906855	1	0.707636	0.715907	0.751188	S	2	___2	Chromatin	0.999894	1.11e-06	-0.055282	402	O94416	Transcription initiation factor IIF subunit alpha	tfg1	KTNTPRPLERTPSSVSPVKASSQLQSPNTSI	SPCC1620.09c	tfg1	Cdc2 kinase substrate motif;CDK kinase substrate motif;CDK1,2,4,6 kinase substrate motif;ERK1,2 kinase substrate motif;G protein-coupled receptor kinase 1 substrate motif;GSK-3, ERK1, ERK2, CDK5 substrate motif;WW domain binding motif
0.301651	0	0.371031	1	0.909249	0.646246	0.58238	0.838009	0	0.0765165	0.584938	0.489822	0.930228	0.726753	0.705512	0.424138	S	2	___1	Chromatin	0.999947	0.00826187	0.28792	538	O42709	DNA replication licensing factor mcm10	mcm10	KVSPAVVFTSSPRIFSPQSLRKIGFDPTHSA	SPBC1347.10	cdc23	14-3-3 domain binding motif;Calmodulin-dependent protein kinase II substrate motif;Casein kinase II substrate motif;ERK1,2 kinase substrate motif;GSK-3, ERK1, ERK2, CDK5 substrate motif;PKA kinase substrate motif;PKC kinase substrate motif;WW domain binding motif
0	0.0673804	0.708227	0.861046	1	0.973247	0.871969	0.949776	0	0.178693	0.481059	0.686549	0.888658	0.813202	0.860362	0.718861	S	2	___1		0.999995	1.49e-28	-0.048997	90	O13769	Ubiquitin-like-specific protease 2	ulp2	PPKHLKRSFQNVTVVSPRKKKTIDVVELPFT	SPAC17A5.07c	ulp2	Cdc2 kinase substrate motif;CDK kinase substrate motif;CDK1,2,4,6 kinase substrate motif;ERK1,2 kinase substrate motif;Growth associated histone HI kinase substrate motif;GSK-3, ERK1, ERK2, CDK5 substrate motif;PKA kinase substrate motif;PKC kinase substrate motif;WW domain binding motif
0	0.0871337	0.595333	1	0.953002	0.86916	0.824974	0.820447	0	0.205017	0.467024	0.586646	0.988015	0.832637	0.785508	0.654629	S	2	___1	Chromatin	0.997831	2.2e-47	0.15106	71	O13984	ATPase WRNIP1 homolog C26H5.02c	SPAC26H5.02c	VSSHQSATKFIEPEPSPTKKTKLTRRDTRPL	SPAC26H5.02c	mgs1	Casein kinase II substrate motif;Cdc2 kinase substrate motif;CDK kinase substrate motif;CDK1,2,4,6 kinase substrate motif;DNA dependent Protein kinase substrate motif;ERK1,2 kinase substrate motif;GSK-3, ERK1, ERK2, CDK5 substrate motif;WW domain binding motif
0	0.041615	0.621745	1	0.951593	0.798929	0.820821	0.899031	0	0.229802	0.46881	0.58525	0.915182	0.867128	0.887358	0.849759	S	2	___1		0.99996	0.000415998	0.058868	244	O14064	Protein bir1	bir1	SPTRDSTKSHKTLNFSPSRKNNLNARPLTMS	SPCC962.02c	bir1	Casein kinase II substrate motif;Cdc2 kinase substrate motif;CDK kinase substrate motif;CDK1,2,4,6 kinase substrate motif;ERK1,2 kinase substrate motif;GSK-3, ERK1, ERK2, CDK5 substrate motif;WW domain binding motif
0	0.0335828	0.597831	0.941327	0.997656	0.793466	0.602265	0.937239	0	0.191508	0.454942	0.733468	1	0.782598	0.761495	0.592534	S	3	___1	Non-Chromatin	1	1.07e-134	-0.10672	302	O14306	Probable inositol polyphosphate 5-phosphatase C9G1.10c	SPAC9G1.10c	QQSRAVISQQLPLHVSPRKPPKPPLRKVSTQ	SPAC9G1.10c	inp53	Cdc2 kinase substrate motif;CDK kinase substrate motif;CDK1,2,4,6 kinase substrate motif;ERK1,2 kinase substrate motif;G protein-coupled receptor kinase 1 substrate motif;Growth associated histone HI kinase substrate motif;GSK-3, ERK1, ERK2, CDK5 substrate motif;PKA kinase substrate motif;PKC kinase substrate motif;WW domain binding motif
0	0.0558397	0.602488	0.82964	0.826478	1	0.703053	0.78886	0	0.283019	0.618198	0.796732	0.975166	0.794338	0.944698	0.673308	T	3	___2	Chromatin	1	2.21e-06	-0.29388	113	O14079	Uncharacterized protein mdb1	mdb1	NVNEGSKMGVMTVPNTPQKPNLQQQKFEAIN	SPACUNK4.14	mdb1	Cdc2 kinase substrate motif;CDK1,2,4,6 kinase substrate motif;CDK5 kinase substrate motif;ERK1,2 kinase substrate motif;G protein-coupled receptor kinase 1 substrate motif;GSK3, Erk1, Erk2 and CDK5 kinase motif;GSK-3, ERK1, ERK2, CDK5 substrate motif;WW domain binding motif
0.156807	0	0.240986	0.626205	0.46756	0.531905	0.682369	0.760318	0.331654	0	0.442916	1	0.86432	0.964849	0.754288	0.519799	T	2	___2		0.999995	4.68e-39	0.13894	178	Q10203	Uncharacterized protein C17D1.05	SPBC17D1.05	SSSAHHSRSSYYDLATPTRSSFSYNTVGAAS	SPBC17D1.05		Casein kinase I substrate motif;Cdc2 kinase substrate motif;CDK1,2,4,6 kinase substrate motif;G protein-coupled receptor kinase 1 substrate motif;GSK-3, ERK1, ERK2, CDK5 substrate motif;WW domain binding motif
0	0.0314962	0.231046	0.489834	0.875655	0.920237	0.857114	0.662255	0.259604	0	0.367559	1	0.131418	0.465908	0.499383	0.600408	T	2	___3	Non-Chromatin	1	2.82e-273	-0.15708	685	O42854	SH3 domain-containing protein C23A1.17	SPAC23A1.17	AGATADVESAANSPITPPRTWHSPDFTSKSF	SPAC23A1.17	bbc1	Cdc2 kinase substrate motif;CDK1,2,4,6 kinase substrate motif;CDK4 kinase substrate motif;ERK1,2 kinase substrate motif;G protein-coupled receptor kinase 1 substrate motif;GSK3, Erk1, Erk2 and CDK5 kinase motif;GSK-3, ERK1, ERK2, CDK5 substrate motif;RAF1 kinase substrate motif;WW domain binding motif
0	0.510735	1	0.571624	0.995089	0.404162	0.564057	0.63475	0.369523	0	0.337683	0.523305	0.772832	0.521512	0.804906	0.567626	S	3	___1	NA	0.999999	2.36e-91	-0.057455	207	Q10165	Probable ribosylation factor GTPase-activating protein cnt6	cnt6	SPLTTSQTVQTQPPQSPEAKTELSLINTKTV	SPAC26A3.10	cnt6	Casein kinase II substrate motif;ERK1,2 kinase substrate motif;GSK-3, ERK1, ERK2, CDK5 substrate motif;WW domain binding motif
0	0.388358	0.946736	0.890975	1	0.537418	0.706696	0.866909	0	0.257945	0.550889	0.428907	0.727296	0.446987	0.45281	0.547394	T	2	___1		0.999866	3.01e-12	0.21344	111	O14216	DNA replication regulator sld2	drc1	LQVTPKTVDKSLLGPTPQLSRRVLNLLEDMS	SPAC6B12.11	drc1	DNA dependent Protein kinase substrate motif;G protein-coupled receptor kinase 1 substrate motif;GSK-3, ERK1, ERK2, CDK5 substrate motif;WW domain binding motif
0	0.479358	0.985231	0.680586	0.709859	0.498632	0.406822	0.286582	0	0.486905	0.867639	1	0.908336	0.405691	0.400929	0.56821	S	2	___1		0.998184	3.64e-29	0.69773	183	O14216	DNA replication regulator sld2	drc1	TVLETPSSYRLQVYTSPNLLRVNAPCRKSLS	SPAC6B12.11	drc1	ERK1,2 kinase substrate motif;GSK-3, ERK1, ERK2, CDK5 substrate motif;WW domain binding motif
0	0.577556	0.457341	0.97998	0.853463	0.473126	0.617528	0.166892	0.105366	0	0.955432	0.860424	1	0.451527	0.431037	0.414131	S	3	___1		0.999997	9.82e-26	-0.21302	87	O14216	DNA replication regulator sld2	drc1	FQTPTKQRAETEANESPKAPRNDYLQVTPKT	SPAC6B12.11	drc1	b-Adrenergic Receptor kinase substrate motif;ERK1,2 kinase substrate motif;G protein-coupled receptor kinase 1 substrate motif;Growth associated histone HI kinase substrate motif;GSK-3, ERK1, ERK2, CDK5 substrate motif;PKA kinase substrate motif;PKC kinase substrate motif;WW domain binding motif
0	0.0651112	0.514765	0.691815	0.740929	0.521515	0.477838	0.315945	0	0.277544	0.722657	0.808627	1	0.53745	0.489934	0.368383	T	2	___1	Chromatin	0.930017	5.29e-22	-0.13153	316	Q10304	Uncharacterized protein C22H10.11c	SPAC22H10.11c	EETPELQNNKLLNLSTPKKSFGQTPRIKTEL	SPAC22H10.11c	crf1	Cdc2 kinase substrate motif;CDK1,2,4,6 kinase substrate motif;CDK5 kinase substrate motif;G protein-coupled receptor kinase 1 substrate motif;Growth associated histone HI kinase substrate motif;GSK-3, ERK1, ERK2, CDK5 substrate motif;MDC1 BRCT domain binding motif;PKA kinase substrate motif;PKC kinase substrate motif;Plk1 PBD domain binding motif;WW domain binding motif
0	0.327078	0.463529	0.438943	0.740136	0.646721	0.542254	0.275557	0.0222007	0	0.678113	0.724172	1	0.518937	0.390225	0.154487	S	2	___1		0.948834	5.97e-13	-0.20386	123	O94670	Uncharacterized protein C651.12c	SPBC651.12c	ELPTSPTKITNIGQSSPRALRYLSPESQRIK	SPBC651.12c	dbl7	ERK1,2 kinase substrate motif;Growth associated histone HI kinase substrate motif;GSK-3, ERK1, ERK2, CDK5 substrate motif;MDC1 BRCT domain binding motif;PKA kinase substrate motif;PKC kinase substrate motif;Plk1 PBD domain binding motif;WW domain binding motif
0.754108	0	0.625632	0.575473	0.528783	0.171994	0.476169	1	0	0.224905	0.227418	0.274472	0.76722	0.400199	0.242183	0.415912	S	2	___1	NA	0.999999	7.36e-85	0.074244	732	Q09822	Cell division control protein 15	cdc15	ERSASSLSVRQSDVVSPAPSTRARGQSVSGQ	SPAC20G8.05c	cdc15	Casein kinase I substrate motif;ERK1,2 kinase substrate motif;G protein-coupled receptor kinase 1 substrate motif;GSK3 kinase substrate motif;GSK-3, ERK1, ERK2, CDK5 substrate motif;MAPKAPK2 kinase substrate motif;WW domain binding motif
0.301168	0	0.641223	0.943037	1	0.22149	0.477955	0.637547	0	0.0676186	0.577838	0.87991	0.726876	0.308647	0.10843	0.742857	T	2	___2		1	3.6e-99	-1.2605	244	O14120	Sorting nexin mvp1	mvp1	PPKFSVDSSVDDNAITPRKPFSKIPNRLSPS	SPAC3A11.06	mvp1	Cdc2 kinase substrate motif;CDK1,2,4,6 kinase substrate motif;CDK5 kinase substrate motif;G protein-coupled receptor kinase 1 substrate motif;Growth associated histone HI kinase substrate motif;GSK-3, ERK1, ERK2, CDK5 substrate motif;PKA kinase substrate motif;PKC kinase substrate motif;RAF1 kinase substrate motif;WW domain binding motif
0.20776	0	0.468857	0.766275	0.903376	0.757857	0.524159	0.648727	0.14494	0	0.019483	0.232617	1	0.755432	0.597898	0.266959	S	3	___2	Chromatin	0.976715	0.000427568	-0.031573	75	Q1MTN3	Inner centromere protein-related protein pic1	pic1	RTPTKIKEKYSTPRLSPVHRCALPTPRMRLT	SPBC336.15	pic1	ERK1,2 kinase substrate motif;GSK-3, ERK1, ERK2, CDK5 substrate motif;PKA kinase substrate motif;PKC kinase substrate motif;WW domain binding motif
0	0.187562	0.265458	0.866222	0.799476	1	0.477268	0.493859	0.0587398	0.348462	0	0.313617	0.977127	0.638612	0.77406	0.428282	S	3	___1		0.99984	1.79e-49	0.31341	218	Q9P6R7	Protein vts1	SPBC13E7.03c	AFSSKHGFSNALSTASPIPVRTSSVSSTYLT	SPBC13E7.03c	vts1	ERK1,2 kinase substrate motif;GSK-3, ERK1, ERK2, CDK5 substrate motif;WW domain binding motif
0	0.179821	0.335406	0.77664	0.948697	0.734222	0.578534	0.836186	0.102077	0.255946	0.0505828	0.159062	1	0.232215	0.223433	0	T	3	___3	Chromatin	0.996808	2.28e-80	0.38452	57	Q09142	Origin recognition complex subunit 2	orc2	SSTPKKGVLEDPSTLTPEVVTPRTPGHRIIK	SPBC685.09	orc2	GSK-3, ERK1, ERK2, CDK5 substrate motif;RAF1 kinase substrate motif;WW domain binding motif
0	0.121978	0.556301	0.847551	0.997973	0.827559	0.539468	0.826418	0.0837888	0.222088	0.0316651	0.185362	1	0.273749	0.209869	0	T	2	___3	Chromatin	1	1.38e-109	-0.073891	62	Q09142	Origin recognition complex subunit 2	orc2	KGVLEDPSTLTPEVVTPRTPGHRIIKAKGAY	SPBC685.09	orc2	Casein kinase I substrate motif;G protein-coupled receptor kinase 1 substrate motif;Growth associated histone HI kinase substrate motif;GSK-3, ERK1, ERK2, CDK5 substrate motif;PKA kinase substrate motif;PKC kinase substrate motif;WW domain binding motif
0	0.164241	0.720695	0.750168	1	0.631246	0.26795	0.765753	0	0.100765	0.355456	0.520862	0.602452	0.503004	0.35424	0.129	S	4	___1	Chromatin	1	4.42e-93	0.12427	320	P54789	Origin recognition complex subunit 1	orc1	TPLPIRMLSLEEFQGSPHRKARAMLHVASVP	SPBC29A10.15	orc1	Cdc2 kinase substrate motif;CDK kinase substrate motif;CDK1,2,4,6 kinase substrate motif;ERK1,2 kinase substrate motif;GSK-3, ERK1, ERK2, CDK5 substrate motif;WW domain binding motif
0	0.0902088	0.627952	0.999597	0.811118	0.631875	0.277922	0.510604	0	0.338945	0.21011	0.455952	1	0.456328	0.305915	0.0370602	S	2	___1	Chromatin	0.999999	5.46e-39	0.60352	575	Q10369	Uncharacterized protein C22E12.19		TGPRPRPTFQLTEIDSPNRRRASDCITPSIS	SPAC22E12.19	snt1	b-Adrenergic Receptor kinase substrate motif;Casein kinase I substrate motif;Cdc2 kinase substrate motif;CDK kinase substrate motif;CDK1,2,4,6 kinase substrate motif;ERK1,2 kinase substrate motif;GSK-3, ERK1, ERK2, CDK5 substrate motif;WW domain binding motif
0	0.198534	0.714194	0.395895	0.3775	0.636203	0.338999	0.349627	0	0.104836	0.160264	0.455653	1	0.451885	0.176754	0.151353	S	3	___1	Chromatin	1	3.53e-128	0.053957	336	O43013	Uncharacterized protein C2G2.14	SPBC2G2.14	KLNEAEENQNLLNLRSPKSSGKADNLTIKSS	SPBC2G2.14	csi1	Casein kinase II substrate motif;ERK1,2 kinase substrate motif;G protein-coupled receptor kinase 1 substrate motif;Growth associated histone HI kinase substrate motif;GSK3 kinase substrate motif;GSK-3, ERK1, ERK2, CDK5 substrate motif;PKA kinase substrate motif;PKC kinase substrate motif;WW domain binding motif
0.0084871	0	0.432358	0.789885	0.88965	0.563723	0.382323	0.223565	0	0.143773	0.273531	0.546505	1	0.682998	0.396062	0.115374	S	3	___1	Chromatin	0.999517	7.51e-92	0.23362	19	P40847	Switch-activating protein 1	sap1	PKMELKSYKRKNASLSPSSSPAKAQRTHLSL	SPCC1672.02c	sap1	Casein kinase II substrate motif;ERK1,2 kinase substrate motif;G protein-coupled receptor kinase 1 substrate motif;GSK3 kinase substrate motif;GSK-3, ERK1, ERK2, CDK5 substrate motif;WW domain binding motif
0.235857	0	0.384973	0.853892	0.69839	0.521039	0.424727	0.452011	0	0.0195901	0.2704	0.474597	1	0.654732	0.473293	0.113175	S	2	___1		1	2.31e-35	-0.57496	499	Q10951	Protein byr4	byr4	RRHHKKAPTLIQNLNSPRTPKIVGKMRYNPT	SPAC222.10c	byr4	Casein kinase II substrate motif;ERK1,2 kinase substrate motif;G protein-coupled receptor kinase 1 substrate motif;Growth associated histone HI kinase substrate motif;GSK-3, ERK1, ERK2, CDK5 substrate motif;PKA kinase substrate motif;PKC kinase substrate motif;WW domain binding motif
0	0.239335	0.833899	0.617994	1	0.355546	0.286927	0.50365	0	0.303756	0.415495	0.346524	0.808686	0.87524	0.840245	0.861232	T	3	___1	Chromatin	0.999966	0.00133406	-0.085648	80	O59836	Hsk1-interacting molecule 1	him1	NENIITTTPKHQTVITPKSYRKSVKRIKHDA	SPCC550.13	dfp1	Casein kinase II substrate motif;Growth associated histone HI kinase substrate motif;GSK-3, ERK1, ERK2, CDK5 substrate motif;PKA kinase substrate motif;PKC kinase substrate motif;RAF1 kinase substrate motif;WW domain binding motif
0	0.0998847	0.547627	0.573057	0.765252	0.684851	0.430536	0.549344	0	0.0594682	0.28323	0.413319	1	0.772167	0.916217	0.73941	T	3	___1	Chromatin	0.94688	1.02e-113	0.12641	90	Q9P7S9	INO80 complex subunit 4	ies4	NDELAESSKPSSGAATPTRSAPKSSAGLINS	SPAC23G3.04	ies4	Cdc2 kinase substrate motif;CDK1,2,4,6 kinase substrate motif;G protein-coupled receptor kinase 1 substrate motif;GSK-3, ERK1, ERK2, CDK5 substrate motif;MAPKAPK2 kinase substrate motif;WW domain binding motif
0.260612	0	0.399123	0.580529	0.990165	0.479769	0.406416	0.502872	0	0.0608829	0.23483	0.459084	0.89347	0.95637	1	0.586892	S	2	___1		0.999923	2.97e-160	0.37239	402	Q9Y7Y1	Protein sgm1	sgm1	INAQSRYASISSAVLSPPSEASRKFSLYESE	SPBC365.07c	tmf1	Casein kinase II substrate motif;ERK1,2 kinase substrate motif;GSK-3, ERK1, ERK2, CDK5 substrate motif;MAPKAPK2 kinase substrate motif;WW domain binding motif
0	0.0256738	0.1569	0.370978	1	0.495746	0.210485	0.0166591	0.00498691	0.0611167	0	0.151448	0.539604	0.593485	0.836843	0.509762	T	2	___1	Nuclear Pore	0.999993	8.87e-33	-0.052367	201	O74500	Nucleoporin nup60	nup60	ESGVSSEPRARTSSLTPGNTPNSAKQWSAFR	SPCC285.13c	nup60	G protein-coupled receptor kinase 1 substrate motif;GSK-3, ERK1, ERK2, CDK5 substrate motif;RAF1 kinase substrate motif;WW domain binding motif
0	0.0268417	0.297994	0.450135	1	0.498903	0.358427	0.118928	0	0.13867	0.17835	0.159773	0.457819	0.710214	0.889937	0.493696	T	2	___1	Nuclear Pore	0.999997	2.74e-33	-0.052367	205	O74500	Nucleoporin nup60	nup60	SSEPRARTSSLTPGNTPNSAKQWSAFRSTFS	SPCC285.13c	nup60	Casein kinase II substrate motif;G protein-coupled receptor kinase 1 substrate motif;GSK-3, ERK1, ERK2, CDK5 substrate motif;WW domain binding motif
0	0.0859118	0.116813	0.663046	0.157855	0.364383	0.384679	0.56535	0	0.123498	0.153865	0.348257	1	0.0354917	0.292316	0.30229	T	3	___1	Chromatin	0.98677	0.000929863	-0.17247	44	P08096	DNA topoisomerase 2	top2	KASTTSSKSRAKKASTPDLRQTSLTSMTASE	SPBC1A4.03c	top2	GSK-3, ERK1, ERK2, CDK5 substrate motif;MDC1 BRCT domain binding motif;PKA kinase substrate motif;PKC kinase substrate motif;Plk1 PBD domain binding motif;WW domain binding motif
0.317625	0	0.18709	0.433922	0.328256	0.3551	0.280645	0.337057	0.198118	0	0.180196	0.368053	1	0.585962	0.501009	0.418865	S	2	___1		0.995281	2.68e-97	0.16706	645	Q9UUJ3	Probable Rho-GTPase-activating protein 9	rga9	TPPVEIERALTPITTSPQKLKLPRSSSPCKN	SPAC1952.16	rga9	Cdc2 kinase substrate motif;CDK kinase substrate motif;CDK1,2,4,6 kinase substrate motif;ERK1,2 kinase substrate motif;Growth associated histone HI kinase substrate motif;GSK-3, ERK1, ERK2, CDK5 substrate motif;WW domain binding motif
0	0.175314	0.193915	0.499869	1	0.356366	0.403495	0.569183	0	0.237016	0.167855	0.476024	0.926891	0.450009	0.347161	0.0787014	S	3	___1		0.975543	8.83e-39	-0.19443	537	Q10164	Probable Rho-type GTPase-activating protein 2	rga2	GKLSSKGLLNSFSPISPFSKSKSHNHHPSSQ	SPAC26A3.09c	rga2	Casein kinase II substrate motif;ERK1,2 kinase substrate motif;GSK-3, ERK1, ERK2, CDK5 substrate motif;WW domain binding motif
0	0.116966	0.0853958	0.420876	1	0.475077	0.413858	0.715695	0	0.117139	0.223694	0.28473	0.717675	0.540158	0.39048	0.434042	S	4	___2		0.999102	1.48e-14	0.51915	351	Q9P6R7	Protein vts1	SPBC13E7.03c	GAFSAPPAPFFPLGFSPHLNDESSRSRWSNI	SPBC13E7.03c	vts1	ERK1,2 kinase substrate motif;GSK-3, ERK1, ERK2, CDK5 substrate motif;WW domain binding motif
0.153269	0	0.245367	0.234334	0.284268	0.441712	0.691107	0.88409	0	0.0494473	0.164739	0.14836	0.42544	0.481197	0.662015	1	S	2	___1	Non-Chromatin	0.999998	5.33e-182	0.25232	260	Q10268	Membrane-anchored protein 1	mac1	PGDIKYATGYESTVASPVPSRVAKLSSRDTP	SPAC13G7.04c	mac1	ERK1,2 kinase substrate motif;G protein-coupled receptor kinase 1 substrate motif;GSK3 kinase substrate motif;GSK-3, ERK1, ERK2, CDK5 substrate motif;MAPKAPK2 kinase substrate motif;WW domain binding motif
0.0417776	0	0.253435	0.232347	0.466313	0.539442	0.649979	0.85696	0	0.116682	0.17922	0.123505	0.375329	0.48789	0.632345	1	S	2	___2	Non-Chromatin	0.976752	2.68e-06	1.9854	656	O74653	Protein pob1	pob1	GTELKTRPTLRSVASSPLNKEPIGKRKSKRD	SPBC1289.04c	pob1	ERK1,2 kinase substrate motif;GSK-3, ERK1, ERK2, CDK5 substrate motif;MAPKAPK2 kinase substrate motif;MDC1 BRCT domain binding motif;Plk1 PBD domain binding motif;WW domain binding motif
0.10188	0	0.118614	0.1166	0.210191	0.666282	0.655511	0.906809	0.00235896	0.139201	0.0748293	0	0.296474	0.325309	0.595827	1	T	3	___2	Nuclear Pore	0.739005	4.78e-26	0.17576	265	O74500	Nucleoporin nup60	nup60	STPYNRRLRHKRHSTTPISLSNSIAPSLSFQ	SPCC285.13c	nup60	Casein kinase II substrate motif;GSK-3, ERK1, ERK2, CDK5 substrate motif;WW domain binding motif
0.0664267	0	0.164505	0.258361	0.412303	0.616604	0.731987	1	0	0.0762829	0.0549739	0.0609043	0.293577	0.47766	0.667596	0.816034	T	3	___1	Mitochondria	1	5.02e-08	0.25671	504	O94358	Uncharacterized protein C428.10	SPBC428.10	QSAEAGNVELKLHPQTPDRIVKVERKVHSLN	SPBC428.10		AMP-activated protein kinase substrate motif;Cdc2 kinase substrate motif;CDK1,2,4,6 kinase substrate motif;ERK1,2 kinase substrate motif;GSK3, Erk1, Erk2 and CDK5 kinase motif;GSK-3, ERK1, ERK2, CDK5 substrate motif;WW domain binding motif
0	0.0428157	0.120187	0.15002	0.333146	0.550425	0.653607	1	0	0.0895352	0.0915899	0.0773306	0.262889	0.381701	0.795199	0.836778	T	3	___1		0.988768	3.99e-13	-0.029125	494	Q9HDY1	Anaphase spindle elongation protein 1	ase1	ANRPKTATTTDSVNRTPSQRGRVAVPSTPSV	SPAPB1A10.09	ase1	Growth associated histone HI kinase substrate motif;GSK-3, ERK1, ERK2, CDK5 substrate motif;MAPKAPK2 kinase substrate motif;WW domain binding motif
0.0446339	0	0.231412	0.268342	0.396187	0.529423	0.640984	0.534872	0	0.0928014	0.171895	0.115441	0.173973	0.402594	0.747962	1	S	2	___1	Nuclear Pore	0.999999	0	0.021826	220	O74500	Nucleoporin nup60	nup60	TPNSAKQWSAFRSTFSPLREQDQLSTISPNS	SPCC285.13c	nup60	Cdc2 kinase substrate motif;CDK kinase substrate motif;CDK1,2,4,6 kinase substrate motif;ERK1,2 kinase substrate motif;GSK-3, ERK1, ERK2, CDK5 substrate motif;WW domain binding motif
0.101283	0	0.198817	0.279296	0.32433	0.446672	0.563004	0.701932	0	0.100857	0.126369	0.145121	0.313644	0.395128	0.704343	1	S	2	___1	Non-Chromatin	0.976752	2.68e-06	1.9854	656	O74653	Protein pob1	pob1	GTELKTRPTLRSVASSPLNKEPIGKRKSKRD	SPBC1289.04c	pob1	ERK1,2 kinase substrate motif;GSK-3, ERK1, ERK2, CDK5 substrate motif;MAPKAPK2 kinase substrate motif;MDC1 BRCT domain binding motif;Plk1 PBD domain binding motif;WW domain binding motif
0.040191	0	0.187913	0.210822	0.261367	0.461569	0.629507	0.797494	0	0.100672	0.105094	0.0735442	0.331822	0.44778	0.699278	1	T	3	___1		0.99801	0.000806457	-0.13716	65	Q9P6R3	Uncharacterized protein C13E7.07	SPBC13E7.07	QKQKNTKKDTLVNRETPSKKSQKLETSDALK	SPBC13E7.07		b-Adrenergic Receptor kinase substrate motif;Cdc2 kinase substrate motif;CDK1,2,4,6 kinase substrate motif;CDK5 kinase substrate motif;GSK-3, ERK1, ERK2, CDK5 substrate motif;PKA kinase substrate motif;PKC kinase substrate motif;WW domain binding motif
0	0.0411715	0.198384	0.137948	0.261807	0.43907	0.46178	0.728473	0	0.0592102	0.127904	0.0285535	0.178144	0.363944	0.677048	1	S	2	___2	NA	0.999576	4.54e-48	0.19511	250	P33886	Protein kinase wis1	wis1	RAPPGKLDLSNSNPTSPVSPSSMASRRGLNI	SPBC409.07c	wis1	Casein kinase II substrate motif;ERK1,2 kinase substrate motif;G protein-coupled receptor kinase 1 substrate motif;GSK-3, ERK1, ERK2, CDK5 substrate motif;MAPKAPK2 kinase substrate motif;WW domain binding motif
0.150637	0	0.16071	0.200943	0.250281	0.388695	0.476306	0.558516	0	0.0332288	0.129637	0.0903858	0.222488	0.388186	0.648171	1	S	2	___2	NA	0.99734	9.48e-182	-0.034498	253	P33886	Protein kinase wis1	wis1	PGKLDLSNSNPTSPVSPSSMASRRGLNIPPT	SPBC409.07c	wis1	Casein kinase II substrate motif;ERK1,2 kinase substrate motif;GSK-3, ERK1, ERK2, CDK5 substrate motif;WW domain binding motif
0.0325495	0	0.0411807	0.110152	0.258136	0.579616	0.767236	0.722733	0	0.068815	0.0216407	0.0310964	0.153489	0.298188	0.706475	1	S	2	___2	Chromatin	1	3.44e-273	0.51777	199	O74191	FK506-binding protein 39 kDa	fkbp39	KKKRTKDESEQEEAASPKKNNTKKQKVEGTP	SPBC1347.02	ani1	Casein kinase I substrate motif;Cdc2 kinase substrate motif;CDK kinase substrate motif;CDK1,2,4,6 kinase substrate motif;ERK1,2 kinase substrate motif;Growth associated histone HI kinase substrate motif;GSK-3, ERK1, ERK2, CDK5 substrate motif;PKA kinase substrate motif;PKC kinase substrate motif;WW domain binding motif
0.0307065	0	0.154163	0.178676	0.270868	0.494493	0.579281	0.727721	0	0.049191	0.109773	0.0728243	0.12211	0.223607	0.470559	1	S	4	___1	Nucleolus	1	1.86e-50	-0.30911	771	Q09719	ATP-dependent RNA helicase dbp10	dbp10	RFDEWKASKAFGANDSPIRENKRYKHNKLQT	SPAC31A2.07c	dbp10	b-Adrenergic Receptor kinase substrate motif;Cdc2 kinase substrate motif;CDK kinase substrate motif;CDK1,2,4,6 kinase substrate motif;ERK1,2 kinase substrate motif;GSK-3, ERK1, ERK2, CDK5 substrate motif;WW domain binding motif
0.08404	0	0.157336	0.1875	0.307945	0.520315	0.627723	0.80377	0	0.0631642	0.0526239	0.0337445	0.0699726	0.20636	0.690324	1	T	2	___1	Nuclear Pore	0.986718	1.08e-272	0.46372	251	O74500	Nucleoporin nup60	nup60	LLPAQRLSYYGPTLSTPYNRRLRHKRHSTTP	SPCC285.13c	nup60	Dual specificity protein phosphatase 6 substrate motif;GSK-3, ERK1, ERK2, CDK5 substrate motif;MAPK 11,13,14 kinase substrate motif;MDC1 BRCT domain binding motif;Plk1 PBD domain binding motif;PP2C delta substrate motif;WW domain binding motif
0.00996196	0	0.115126	0.246622	0.274695	0.45829	0.541257	1	0	0.117512	0.0904919	0.118661	0.263373	0.289298	0.606259	0.898193	S	2	___1	Non-Chromatin	0.672859	8.7e-24	-0.28228	875	O74760	Eukaryotic translation initiation factor 3 subunit A	tif32	LAEKAAARRANIGASSPSPGAWRRGGASAGG	SPBC17D11.05	tif32	Casein kinase II substrate motif;ERK1,2 kinase substrate motif;GSK-3, ERK1, ERK2, CDK5 substrate motif;MDC1 BRCT domain binding motif;Plk1 PBD domain binding motif;WW domain binding motif
0.00612801	0	0.154616	0.174213	0.258593	0.414802	0.552821	1	0	0.139786	0.0979918	0.101992	0.205064	0.289338	0.456219	0.759609	T	3	___1		0.960911	1.43e-22	0.52578	148	Q9P7E8	Protein app1	app1	ADASGSKYSVHTSNSTPQSKHNAFYDASQTF	SPAPJ760.02c	abp1	Casein kinase II substrate motif;GSK-3, ERK1, ERK2, CDK5 substrate motif;MDC1 BRCT domain binding motif;Plk1 PBD domain binding motif;WW domain binding motif
0	0.00919383	0.0766231	0.229485	0.174304	0.381208	0.350452	0.936831	0	0.0595333	0.101327	0.106095	0.296261	0.342092	0.4355	1	S	2	___2	Non-Chromatin	0.672859	8.7e-24	-0.28228	875	O74760	Eukaryotic translation initiation factor 3 subunit A	tif32	LAEKAAARRANIGASSPSPGAWRRGGASAGG	SPBC17D11.05	tif32	Casein kinase II substrate motif;ERK1,2 kinase substrate motif;GSK-3, ERK1, ERK2, CDK5 substrate motif;MDC1 BRCT domain binding motif;Plk1 PBD domain binding motif;WW domain binding motif
0.0614909	0	0.080631	0.0846623	0.439793	0.913136	0.906593	0.699131	0	0.0943687	0.0851199	0.0267779	0.0432941	0.16024	0.574903	1	T	2	___3	Nuclear Pore	0.999993	8.87e-33	-0.052367	201	O74500	Nucleoporin nup60	nup60	ESGVSSEPRARTSSLTPGNTPNSAKQWSAFR	SPCC285.13c	nup60	G protein-coupled receptor kinase 1 substrate motif;GSK-3, ERK1, ERK2, CDK5 substrate motif;RAF1 kinase substrate motif;WW domain binding motif
0.0575202	0	0.0587504	0.0546228	0.393875	0.859423	0.894861	0.699067	0	0.063203	0.0791052	0.0156409	0.0227624	0.125237	0.533851	1	T	2	___3	Nuclear Pore	0.999997	2.74e-33	-0.052367	205	O74500	Nucleoporin nup60	nup60	SSEPRARTSSLTPGNTPNSAKQWSAFRSTFS	SPCC285.13c	nup60	Casein kinase II substrate motif;G protein-coupled receptor kinase 1 substrate motif;GSK-3, ERK1, ERK2, CDK5 substrate motif;WW domain binding motif
0.125965	0	0.14874	0.169997	0.304216	0.677584	1	0.868598	0	0.0501411	0.0905756	0.0644518	0.0664156	0.145013	0.458437	0.717273	S	2	___3	Chromatin	0.999931	0	0.36036	65	O94364	Wings apart-like protein homolog 1	wpl1	KKQRVVSNPDLSLPSSPVKQILRNGLQNSKY	SPBC428.17c	wpl1	Cdc2 kinase substrate motif;CDK kinase substrate motif;CDK1,2,4,6 kinase substrate motif;ERK1,2 kinase substrate motif;Growth associated histone HI kinase substrate motif;GSK-3, ERK1, ERK2, CDK5 substrate motif;MAPKAPK2 kinase substrate motif;MDC1 BRCT domain binding motif;Plk1 PBD domain binding motif;WW domain binding motif
0.0723615	0	0.134422	0.17075	0.366198	0.658227	0.896434	1	0.00473849	0.0353654	0.0628985	0.0165816	0	0.201155	0.452752	0.732771	S	2	___2	Spindle Pole Body	1	0.0103027	0.091243	242	O43068	Monopolin complex subunit mde4	mde4	LRMQKKSTERKSLLVSPRVSSPKLFSPSKQA	SPBC6B1.04	mde4	ERK1,2 kinase substrate motif;G protein-coupled receptor kinase 1 substrate motif;Growth associated histone HI kinase substrate motif;GSK3 kinase substrate motif;GSK-3, ERK1, ERK2, CDK5 substrate motif;MAPKAPK2 kinase substrate motif;PKA kinase substrate motif;PKC kinase substrate motif;WW domain binding motif
0.0498765	0	0.128772	0.0967139	0.333993	0.65274	0.864459	1	0	0.0414772	0.0698722	0.0224152	0.0433227	0.185966	0.501494	0.737328	S	3	___3	Chromatin	0.999517	7.51e-92	0.23362	19	P40847	Switch-activating protein 1	sap1	PKMELKSYKRKNASLSPSSSPAKAQRTHLSL	SPCC1672.02c	sap1	Casein kinase II substrate motif;ERK1,2 kinase substrate motif;G protein-coupled receptor kinase 1 substrate motif;GSK3 kinase substrate motif;GSK-3, ERK1, ERK2, CDK5 substrate motif;WW domain binding motif
0.00889761	0	0.123729	0.179503	0.348698	0.56169	0.939938	1	0	0.0796921	0.04425	0.0168462	0.0784052	0.248384	0.612005	0.707402	S	3	___2		0.999954	0	0.11124	54	Q10189	Mitosis-specific protein spo12	spo12	PKHALNVASPTDSLMSPCTAKLQAHKKKYYM	SPAC3F10.15c	spo12	Casein kinase II substrate motif;ERK1,2 kinase substrate motif;G protein-coupled receptor kinase 1 substrate motif;GSK-3, ERK1, ERK2, CDK5 substrate motif;WW domain binding motif
0.0254835	0	0.127024	0.108184	0.367313	0.615108	0.768314	1	0	0.089664	0.0573003	0.00411302	0.0654285	0.171543	0.468107	0.494696	T	3	___1	Nuclear Pore	0.997847	4.27e-05	-0.13587	338	O74500	Nucleoporin nup60	nup60	AAASLLSILDSKEKNTPSITAKAGSPQSAPS	SPCC285.13c	nup60	Casein kinase I substrate motif;G protein-coupled receptor kinase 1 substrate motif;GSK-3, ERK1, ERK2, CDK5 substrate motif;PKA kinase substrate motif;PKC kinase substrate motif;WW domain binding motif
0.024772	0	0.202267	0.267301	0.213775	0.352407	0.427867	0.65773	0.118332	0	0.085679	0.038309	0.0265359	0.34561	0.459197	1	S	2	___3	NA	0.999576	4.54e-48	0.19511	250	P33886	Protein kinase wis1	wis1	RAPPGKLDLSNSNPTSPVSPSSMASRRGLNI	SPBC409.07c	wis1	Casein kinase II substrate motif;ERK1,2 kinase substrate motif;G protein-coupled receptor kinase 1 substrate motif;GSK-3, ERK1, ERK2, CDK5 substrate motif;MAPKAPK2 kinase substrate motif;WW domain binding motif
0	0.159005	0.260635	0.365701	0.332425	0.396801	0.441696	0.725029	0.254047	0.0892101	0.211034	0.149144	0	0.392215	0.437117	1	S	2	___3	NA	0.99734	9.48e-182	-0.034498	253	P33886	Protein kinase wis1	wis1	PGKLDLSNSNPTSPVSPSSMASRRGLNIPPT	SPBC409.07c	wis1	Casein kinase II substrate motif;ERK1,2 kinase substrate motif;GSK-3, ERK1, ERK2, CDK5 substrate motif;WW domain binding motif
0.246651	0.120746	0	0.34771	0.321867	0.483672	0.274941	0.474714	0.0229727	0.0665794	0	0.16815	0.047643	0.364723	0.563064	1	S	3	___1	Non-Chromatin	0.999978	1.95e-06	0.17303	299	O13695	Uncharacterized serine-rich protein C11G7.01	SPAC11G7.01	VEEYGFNPNQPSNFRSPNRAPSTNNRYRGWN	SPAC11G7.01	mtl2	Cdc2 kinase substrate motif;CDK kinase substrate motif;CDK1,2,4,6 kinase substrate motif;ERK1,2 kinase substrate motif;G protein-coupled receptor kinase 1 substrate motif;Growth associated histone HI kinase substrate motif;GSK-3, ERK1, ERK2, CDK5 substrate motif;MAPKAPK2 kinase substrate motif;WW domain binding motif
0.0965038	0	0.213862	0.419984	0.693748	0.827196	0.59944	0.691183	0	0.0330018	0.00906871	0.0790197	0.135395	0.403047	0.814593	1	S	3	___1		1	0.000518601	0.13509	399	Q7LL22	Kinetochore protein nsk1	nsk1	KKRSKRVLWSLKHIVSPGNREKHSLNSTPES	SPAC3G9.01	nsk1	ERK1,2 kinase substrate motif;GSK-3, ERK1, ERK2, CDK5 substrate motif;PKA kinase substrate motif;WW domain binding motif
0.0191185	0	0.14816	0.211653	0.822695	1	0.734607	0.509065	0	0.116844	0.118406	0.0538685	0.147023	0.378713	0.868527	0.961535	T	2	___2	Nuclear Pore	0.999993	8.87e-33	-0.052367	201	O74500	Nucleoporin nup60	nup60	ESGVSSEPRARTSSLTPGNTPNSAKQWSAFR	SPCC285.13c	nup60	G protein-coupled receptor kinase 1 substrate motif;GSK-3, ERK1, ERK2, CDK5 substrate motif;RAF1 kinase substrate motif;WW domain binding motif
0.0231424	0	0.149615	0.176626	0.746377	1	0.798058	0.599769	0	0.106491	0.0916307	0.0273735	0.0903563	0.262017	0.796531	0.980284	T	2	___2	Nuclear Pore	0.999997	2.74e-33	-0.052367	205	O74500	Nucleoporin nup60	nup60	SSEPRARTSSLTPGNTPNSAKQWSAFRSTFS	SPCC285.13c	nup60	Casein kinase II substrate motif;G protein-coupled receptor kinase 1 substrate motif;GSK-3, ERK1, ERK2, CDK5 substrate motif;WW domain binding motif
0.010295	0	0.106208	0.136259	1	0.857618	0.434361	0.431717	0.0583214	0.0687702	0.0657078	0	0.104359	0.375497	0.658556	0.549709	T	3	___1	Nuclear Pore	0.739005	4.78e-26	0.17576	265	O74500	Nucleoporin nup60	nup60	STPYNRRLRHKRHSTTPISLSNSIAPSLSFQ	SPCC285.13c	nup60	Casein kinase II substrate motif;GSK-3, ERK1, ERK2, CDK5 substrate motif;WW domain binding motif
0.382519	0	0.159727	0.0618364	0.165654	0.317266	0.259199	0.315578	0	0.0585638	0.137583	0.0883129	0.422457	1	0.703799	0.665843	T	2	___2		1	9.84e-92	0.59373	104	P06652	M-phase inducer phosphatase	cdc25	TPRRTLFRSLSCTVETPLANKTIVSPLPESP	SPAC24H6.05	cdc25	b-Adrenergic Receptor kinase substrate motif;GSK-3, ERK1, ERK2, CDK5 substrate motif;WW domain binding motif
0	0.00904264	0.187061	0.293836	0.350247	0.404478	0.493292	0.394616	0	0.110601	0.161405	0.192194	0.457061	0.812644	1	0.999659	T	2	___1		1	9.84e-92	0.59373	104	P06652	M-phase inducer phosphatase	cdc25	TPRRTLFRSLSCTVETPLANKTIVSPLPESP	SPAC24H6.05	cdc25	b-Adrenergic Receptor kinase substrate motif;GSK-3, ERK1, ERK2, CDK5 substrate motif;WW domain binding motif
0.0210144	0	0.197813	0.28532	0.304442	0.401351	0.573418	0.420216	0	0.0981987	0.145818	0.189892	0.434426	0.755421	1	0.93221	T	2	___1		1	2.31e-11	-0.048022	379	P06652	M-phase inducer phosphatase	cdc25	STRLGLFKSQDLVCVTPKQSTKESERFISSH	SPAC24H6.05	cdc25	G protein-coupled receptor kinase 1 substrate motif;Growth associated histone HI kinase substrate motif;GSK-3, ERK1, ERK2, CDK5 substrate motif;PKA kinase substrate motif;PKC kinase substrate motif;WW domain binding motif
0.10182	0	0.304275	0.25379	0.378009	0.267074	0.469192	0.470073	0	0.201734	0.0787158	0.141011	0.200329	0.686525	0.992108	1	S	2	___2		0.999734	0	0.50878	3	P06652	M-phase inducer phosphatase	cdc25	_____________MDSPLSSLSFTNTLSGKR	SPAC24H6.05	cdc25	b-Adrenergic Receptor kinase substrate motif;Casein kinase II substrate motif;ERK1,2 kinase substrate motif;G protein-coupled receptor kinase 1 substrate motif;GSK3 kinase substrate motif;GSK-3, ERK1, ERK2, CDK5 substrate motif;WW domain binding motif
0	0.0176824	0.200407	0.264863	0.256664	0.339056	0.499812	0.681297	0	0.00717972	0.170258	0.251556	0.249284	0.681641	0.824399	1	S	2	___2	Non-Chromatin	0.999998	5.33e-182	0.25232	260	Q10268	Membrane-anchored protein 1	mac1	PGDIKYATGYESTVASPVPSRVAKLSSRDTP	SPAC13G7.04c	mac1	ERK1,2 kinase substrate motif;G protein-coupled receptor kinase 1 substrate motif;GSK3 kinase substrate motif;GSK-3, ERK1, ERK2, CDK5 substrate motif;MAPKAPK2 kinase substrate motif;WW domain binding motif
0.0795141	0	0.230589	0.288762	0.295783	0.306772	0.473083	0.609283	0.0109302	0	0.311495	0.368956	0.317634	0.708877	0.596091	1	S	2	___3	Non-Chromatin	0.999998	5.33e-182	0.25232	260	Q10268	Membrane-anchored protein 1	mac1	PGDIKYATGYESTVASPVPSRVAKLSSRDTP	SPAC13G7.04c	mac1	ERK1,2 kinase substrate motif;G protein-coupled receptor kinase 1 substrate motif;GSK3 kinase substrate motif;GSK-3, ERK1, ERK2, CDK5 substrate motif;MAPKAPK2 kinase substrate motif;WW domain binding motif
0	0.00320497	0.119384	0.269892	0.379949	0.505045	0.365064	0.325134	0	0.0530386	0.173178	0.371083	0.356705	0.381118	0.666201	1	S	3	___1	NA	0.990075	6.79e-97	-0.33505	217	O94274	Uncharacterized protein P8B7.26	SPBP8B7.26	YASGSVPAATAASTASPVKKPPPPAPPKPRR	SPBP8B7.26		Cdc2 kinase substrate motif;CDK kinase substrate motif;CDK1,2,4,6 kinase substrate motif;ERK1,2 kinase substrate motif;GSK-3, ERK1, ERK2, CDK5 substrate motif;WW domain binding motif
0.00905308	0	0.145842	0.284549	0.435474	0.48386	0.516638	0.412242	0	0.105282	0.154828	0.355212	0.268733	0.584285	0.731923	1	T	2	___1	Spindle Pole Body	1	0	0.046397	102	Q10411	Sporulation-specific protein 15	spo15	LGSSEGSTASSALPLTPRSPSNASWLLVRGG	SPAC1F3.06c	spo15	Casein kinase II substrate motif;ERK1,2 kinase substrate motif;G protein-coupled receptor kinase 1 substrate motif;Growth associated histone HI kinase substrate motif;GSK3, Erk1, Erk2 and CDK5 kinase motif;GSK-3, ERK1, ERK2, CDK5 substrate motif;PKA kinase substrate motif;PKC kinase substrate motif;RAF1 kinase substrate motif;WW domain binding motif
0.0503373	0	0.0909775	0.101243	0.21587	0.311024	0.22242	0.301893	0	0.150937	0.187334	0.147953	0.42592	0.813815	0.876058	1	S	3	___1	Non-Chromatin	0.998091	1.63e-206	-0.95442	734	O14029	COPII coat assembly protein sec16	sec16	RHMAYEMTKSHINVISPGPSLQVNAPYTPTS	SPAC29B12.07	sec16	ERK1,2 kinase substrate motif;G protein-coupled receptor kinase 1 substrate motif;GSK3 kinase substrate motif;GSK-3, ERK1, ERK2, CDK5 substrate motif;WW domain binding motif
0	0.0188555	0.156036	0.133314	0.170487	0.261169	0.232397	0.209421	0	0.108374	0.102409	0.220558	0.309646	0.831802	0.85041	1	T	2	___1	Non-Chromatin	1	2.82e-273	-0.15708	685	O42854	SH3 domain-containing protein C23A1.17	SPAC23A1.17	AGATADVESAANSPITPPRTWHSPDFTSKSF	SPAC23A1.17	bbc1	Cdc2 kinase substrate motif;CDK1,2,4,6 kinase substrate motif;CDK4 kinase substrate motif;ERK1,2 kinase substrate motif;G protein-coupled receptor kinase 1 substrate motif;GSK3, Erk1, Erk2 and CDK5 kinase motif;GSK-3, ERK1, ERK2, CDK5 substrate motif;RAF1 kinase substrate motif;WW domain binding motif
0.0184945	0	0.134604	0.0492347	0.0608849	0.138814	0.181232	0.274787	0	0.105197	0.130588	0.145668	0.399856	0.648436	0.87857	1	T	2	___1		0.922344	4.4e-34	0.075035	10	Q9UR17	Vacuolar transporter chaperone 1	nrf1	______MSTQPLLQTTPGKRIALPVRVEPKV	SPBC21B10.04c	nrf1	Cdc2 kinase substrate motif;CDK1,2,4,6 kinase substrate motif;CDK5 kinase substrate motif;Growth associated histone HI kinase substrate motif;GSK-3, ERK1, ERK2, CDK5 substrate motif;WW domain binding motif
0.108392	0	0.170619	0.175116	0.235677	0.266681	0.41861	0.543547	0	0.0905113	0.138471	0.147223	0.452529	0.633703	0.79482	1	S	2	___1	Non-Chromatin	0.999982	2.07e-39	0.45456	310	Q09690	Dual specificity protein kinase pom1	pom1	LTKSSSESKNLSTIQSPLKTSNSFFKELSPH	SPAC2F7.03c	pom1	Cdc2 kinase substrate motif;CDK kinase substrate motif;CDK1,2,4,6 kinase substrate motif;ERK1,2 kinase substrate motif;G protein-coupled receptor kinase 1 substrate motif;GSK-3, ERK1, ERK2, CDK5 substrate motif;MAPKAPK2 kinase substrate motif;WW domain binding motif
0.0382584	0	0.159864	0.161204	0.212105	0.296441	0.498651	0.49033	0	0.110133	0.101069	0.214022	0.374088	0.585041	0.768231	1	T	2	___1		1	2.03e-141	-0.40004	64	O13633	Uncharacterized J domain-containing protein C17A3.05c		QIEKQKLTGSPNPQATPKQENKSNFFSEKQS	SPBC17A3.05c		Growth associated histone HI kinase substrate motif;GSK-3, ERK1, ERK2, CDK5 substrate motif;PKA kinase substrate motif;PKC kinase substrate motif;WW domain binding motif
0.0276922	0	0.148512	0.20501	0.226741	0.277991	0.358447	0.297484	0	0.0531183	0.118429	0.351704	0.387952	0.746915	0.85795	1	S	2	___1		1	3.65e-148	0.36156	543	Q9UU99	CRAL-TRIO domain-containing protein C23B6.04c	SPCC23B6.04c	IPNKSTIISTKSTVASPIKANENSPALKSKA	SPCC23B6.04c	pdr16	Cdc2 kinase substrate motif;CDK kinase substrate motif;CDK1,2,4,6 kinase substrate motif;ERK1,2 kinase substrate motif;G protein-coupled receptor kinase 1 substrate motif;GSK-3, ERK1, ERK2, CDK5 substrate motif;MAPKAPK2 kinase substrate motif;WW domain binding motif
0.0135827	0	0.126291	0.128122	0.206411	0.345486	0.443317	0.43708	0	0.0999861	0.114748	0.27439	0.339658	0.782718	0.835861	1	S	2	___2		1	3.65e-148	0.36156	543	Q9UU99	CRAL-TRIO domain-containing protein C23B6.04c	SPCC23B6.04c	IPNKSTIISTKSTVASPIKANENSPALKSKA	SPCC23B6.04c	pdr16	Cdc2 kinase substrate motif;CDK kinase substrate motif;CDK1,2,4,6 kinase substrate motif;ERK1,2 kinase substrate motif;G protein-coupled receptor kinase 1 substrate motif;GSK-3, ERK1, ERK2, CDK5 substrate motif;MAPKAPK2 kinase substrate motif;WW domain binding motif
0.00168241	0	0.0926442	0.118275	0.130031	0.215423	0.326851	0.300313	0	0.0458408	0.0720216	0.100523	0.198669	0.58064	0.779319	1	S	3	___1		0.999999	0.00316167	-0.067288	616	Q9HDY1	Anaphase spindle elongation protein 1	ase1	KFPNSVSRNTHFESKSPHPNYSRTPHETYSK	SPAPB1A10.09	ase1	Casein kinase I substrate motif;ERK1,2 kinase substrate motif;Growth associated histone HI kinase substrate motif;GSK-3, ERK1, ERK2, CDK5 substrate motif;WW domain binding motif
0.0292722	0	0.12615	0.102549	0.181988	0.237937	0.339423	0.312233	0	0.0305259	0.104091	0.139467	0.106395	0.465538	0.650176	1	S	2	___1		0.998179	4.49e-36	-0.057384	144	Q9UT50	Uncharacterized protein C821.03c	SPAC821.03c	DESASYRTRGEYESSSPRVPQKSLRRYYSTR	SPAC821.03c	slf1	Casein kinase I substrate motif;ERK1,2 kinase substrate motif;G protein-coupled receptor kinase 1 substrate motif;Growth associated histone HI kinase substrate motif;GSK-3, ERK1, ERK2, CDK5 substrate motif;MDC1 BRCT domain binding motif;PKA kinase substrate motif;PKC kinase substrate motif;Plk1 PBD domain binding motif;WW domain binding motif
0	0.0426539	0.105846	0.18779	0.274803	0.286479	0.395737	0.362039	0	0.0388763	0.0926319	0.23281	0.314906	0.567606	0.591565	1	T	3	___1	NA	0.999831	4.13e-11	0.042735	27	P50528	Serine/threonine-protein kinase plo1	plo1	AITPKKKSKASRLCFTPPTNLHNNKKNIFYT	SPAC23C11.16	plo1	GSK-3, ERK1, ERK2, CDK5 substrate motif;WW domain binding motif
0	0.0211129	0.0988332	0.123009	0.215034	0.418404	0.564956	0.670257	0	0.0496162	0.08565	0.100192	0.330941	0.58206	0.868123	1	S	2	___1	Mitochondria	0.964997	5.22e-10	0.096552	748	O94358	Uncharacterized protein C428.10	SPBC428.10	KNAMIARKSTADSLSSPKRQSVPSTPKASLS	SPBC428.10		Cdc2 kinase substrate motif;CDK kinase substrate motif;CDK1,2,4,6 kinase substrate motif;ERK1,2 kinase substrate motif;Growth associated histone HI kinase substrate motif;GSK-3, ERK1, ERK2, CDK5 substrate motif;MDC1 BRCT domain binding motif;PKA kinase substrate motif;PKC kinase substrate motif;Plk1 PBD domain binding motif;WW domain binding motif
0.0438452	0	0.143211	0.136458	0.179537	0.385969	0.5157	0.58684	0	0.095967	0.129758	0.0949995	0.372967	0.515432	0.81872	1	T	3	___2		0.988768	3.99e-13	-0.029125	494	Q9HDY1	Anaphase spindle elongation protein 1	ase1	ANRPKTATTTDSVNRTPSQRGRVAVPSTPSV	SPAPB1A10.09	ase1	Growth associated histone HI kinase substrate motif;GSK-3, ERK1, ERK2, CDK5 substrate motif;MAPKAPK2 kinase substrate motif;WW domain binding motif
0.0199994	0	0.0783668	0.0859978	0.155301	0.360865	0.521629	0.491159	0	0.079153	0.0717533	0.0338271	0.192046	0.473882	0.743339	1	S	2	___3		1	3.65e-148	0.36156	543	Q9UU99	CRAL-TRIO domain-containing protein C23B6.04c	SPCC23B6.04c	IPNKSTIISTKSTVASPIKANENSPALKSKA	SPCC23B6.04c	pdr16	Cdc2 kinase substrate motif;CDK kinase substrate motif;CDK1,2,4,6 kinase substrate motif;ERK1,2 kinase substrate motif;G protein-coupled receptor kinase 1 substrate motif;GSK-3, ERK1, ERK2, CDK5 substrate motif;MAPKAPK2 kinase substrate motif;WW domain binding motif
0	0.146992	0.228974	0.335617	0.24337	0.173664	0.234176	0.51359	0.0553896	0.240328	0	0.232379	0.246386	0.580521	0.760401	1	S	3	___1		0.999954	0	0.11124	54	Q10189	Mitosis-specific protein spo12	spo12	PKHALNVASPTDSLMSPCTAKLQAHKKKYYM	SPAC3F10.15c	spo12	Casein kinase II substrate motif;ERK1,2 kinase substrate motif;G protein-coupled receptor kinase 1 substrate motif;GSK-3, ERK1, ERK2, CDK5 substrate motif;WW domain binding motif
0	0.0224779	0.0675694	0.105408	0.166606	0.158738	0.342439	1	0.0308978	0	0.0576757	0.0332856	0.123131	0.15288	0.309986	0.549694	S	2	___2	Nuclear Envelope	0.82724	3.8e-27	-0.61331	284	O94414	Protein lunapark	lnp1	KGPNIISSPQVINASSPVRKAGKKKSKKALP	SPCC1620.07c	lnp1	Cdc2 kinase substrate motif;CDK kinase substrate motif;CDK1,2,4,6 kinase substrate motif;ERK1,2 kinase substrate motif;Growth associated histone HI kinase substrate motif;GSK-3, ERK1, ERK2, CDK5 substrate motif;MDC1 BRCT domain binding motif;Plk1 PBD domain binding motif;WW domain binding motif
0.179047	0	0.0369749	0.328826	0.0766462	0.368682	0.395817	1	0.00357518	0.138941	0.177013	0.029408	0	0.167942	0.315307	0.78754	S	3	___2	Non-Chromatin	0.999602	8.78e-83	0.30998	637	O74653	Protein pob1	pob1	GNTFVAPSPAASLPASPPVGTELKTRPTLRS	SPBC1289.04c	pob1	ERK1,2 kinase substrate motif;GSK-3, ERK1, ERK2, CDK5 substrate motif;MAPKAPK2 kinase substrate motif;WW domain binding motif
0.200413	0	0.10609	0.0798999	0.260748	0.299618	0.246238	0.500335	0.0100625	0.0466679	0.0595605	0	0.147262	0.281495	0.421759	1	S	3	___2	Non-Chromatin	0.999978	1.95e-06	0.17303	299	O13695	Uncharacterized serine-rich protein C11G7.01	SPAC11G7.01	VEEYGFNPNQPSNFRSPNRAPSTNNRYRGWN	SPAC11G7.01	mtl2	Cdc2 kinase substrate motif;CDK kinase substrate motif;CDK1,2,4,6 kinase substrate motif;ERK1,2 kinase substrate motif;G protein-coupled receptor kinase 1 substrate motif;Growth associated histone HI kinase substrate motif;GSK-3, ERK1, ERK2, CDK5 substrate motif;MAPKAPK2 kinase substrate motif;WW domain binding motif
0.0201949	0	0.106725	0.13119	0.24699	0.347359	0.45303	0.606996	0	0.0830856	0.0864295	0.0541492	0.134528	0.221602	0.582135	1	S	2	___1	Nuclear Pore	1	5.03e-13	0.22597	359	O74500	Nucleoporin nup60	nup60	KAGSPQSAPSKASYISPYARPGITTSRRRHD	SPCC285.13c	nup60	ERK1,2 kinase substrate motif;GSK-3, ERK1, ERK2, CDK5 substrate motif;WW domain binding motif
0.0624526	0	0.111662	0.0918386	0.0899497	0.227064	0.383898	0.55905	0	0.122279	0.13515	0.0546243	0.117875	0.236488	0.600212	1	S	3	___2	Non-Chromatin	0.998091	1.63e-206	-0.95442	734	O14029	COPII coat assembly protein sec16	sec16	RHMAYEMTKSHINVISPGPSLQVNAPYTPTS	SPAC29B12.07	sec16	ERK1,2 kinase substrate motif;G protein-coupled receptor kinase 1 substrate motif;GSK3 kinase substrate motif;GSK-3, ERK1, ERK2, CDK5 substrate motif;WW domain binding motif
0.118693	0.0233505	0.11925	0.0586027	0.0628647	0.0271581	0.040296	0	0.0260154	0.145599	0.068876	0	0.0448176	0.363855	0.731308	1	S	2	___2		1	2.27e-161	0.24257	143	P06652	M-phase inducer phosphatase	cdc25	YFFRQPASKYSITQDSPRVSSTIAYSFKPKA	SPAC24H6.05	cdc25	b-Adrenergic Receptor kinase substrate motif;ERK1,2 kinase substrate motif;G protein-coupled receptor kinase 1 substrate motif;Growth associated histone HI kinase substrate motif;GSK3 kinase substrate motif;GSK-3, ERK1, ERK2, CDK5 substrate motif;PKA kinase substrate motif;PKC kinase substrate motif;WW domain binding motif
0.0197042	0.00658852	0.0439385	0.0390076	0	0.111093	0.173506	0.235327	0	0.0397495	0.0333519	0.0228089	0.0423236	0.182623	0.393851	1	T	2	___2		1	2.03e-141	-0.40004	64	O13633	Uncharacterized J domain-containing protein C17A3.05c		QIEKQKLTGSPNPQATPKQENKSNFFSEKQS	SPBC17A3.05c		Growth associated histone HI kinase substrate motif;GSK-3, ERK1, ERK2, CDK5 substrate motif;PKA kinase substrate motif;PKC kinase substrate motif;WW domain binding motif
0.00448961	0	0.0945142	0.0387392	0.0310017	0.101965	0.127017	0.124109	0	0.0702878	0.0657966	0.031506	0.0655402	0.300817	0.679063	1	T	2	___1	Cytoplasm	0.991565	4.82e-58	0.23528	194	O74718	Eukaryotic peptide chain release factor GTP-binding subunit	sup35	PQETPTKSADAELAKTPSAPAAALKKAAEAA	SPCC584.04	sup35	G protein-coupled receptor kinase 1 substrate motif;Growth associated histone HI kinase substrate motif;GSK-3, ERK1, ERK2, CDK5 substrate motif;WW domain binding motif
0.0259972	0	0.0879239	0.047139	0.04971	0.115198	0.207227	0.280827	0	0.0573883	0.0412442	0.00270945	0.139845	0.355578	0.631464	1	S	2	___2		0.98271	1.02e-66	-0.23828	317	Q9P7E8	Protein app1	app1	KLTPLTKLEPQPPSGSPSKKPVSELEELHTA	SPAPJ760.02c	abp1	Casein kinase II substrate motif;Cdc2 kinase substrate motif;CDK kinase substrate motif;CDK1,2,4,6 kinase substrate motif;ERK1,2 kinase substrate motif;GSK-3, ERK1, ERK2, CDK5 substrate motif;WW domain binding motif
0	0.0538753	0.0761328	0.0421023	0.0946572	0.363598	0.704747	1	0.0204826	0.0881915	0	0.0316189	0.0516091	0.109438	0.207789	0.17993	S	2	___3	Chromatin	0.999973	0	-0.010905	36	P41004	Structural maintenance of chromosomes protein 4	cut3	DRGERPRKLVRSVLESPSQKDVASIVKIEQT	SPBC146.03c	cut3	b-Adrenergic Receptor kinase substrate motif;Casein kinase II substrate motif;ERK1,2 kinase substrate motif;GSK-3, ERK1, ERK2, CDK5 substrate motif;MAPKAPK2 kinase substrate motif;WW domain binding motif
0	0.00649204	0.0882497	0.0882251	0.251996	0.449947	0.564689	1	0.00782224	0.0590446	0.0516005	0	0.113989	0.0634723	0.0832487	0.0226085	T	2	___2	Chromatin	0.999927	3.9e-100	0.40393	51	P41004	Structural maintenance of chromosomes protein 4	cut3	SPSQKDVASIVKIEQTPSRPFFNDFLKKRIT	SPBC146.03c	cut3	Cdc2 kinase substrate motif;CDK1,2,4,6 kinase substrate motif;G protein-coupled receptor kinase 1 substrate motif;GSK-3, ERK1, ERK2, CDK5 substrate motif;PKA kinase substrate motif;WW domain binding motif
0.022874	0	0.0280982	0.194799	0.415986	0.570164	0.900668	1	0.0226274	0.128561	0.0333849	0	0.204812	0.12553	0.211442	0.163952	T	2	___2	Spindle Pole Body	1	0	0.046397	102	Q10411	Sporulation-specific protein 15	spo15	LGSSEGSTASSALPLTPRSPSNASWLLVRGG	SPAC1F3.06c	spo15	Casein kinase II substrate motif;ERK1,2 kinase substrate motif;G protein-coupled receptor kinase 1 substrate motif;Growth associated histone HI kinase substrate motif;GSK3, Erk1, Erk2 and CDK5 kinase motif;GSK-3, ERK1, ERK2, CDK5 substrate motif;PKA kinase substrate motif;PKC kinase substrate motif;RAF1 kinase substrate motif;WW domain binding motif
0.012203	0	0.165556	0.38116	0.607181	0.763264	0.903766	1	0.00124099	0	0.0377951	0.0888049	0.186936	0.154706	0.210459	0.188911	T	3	___1	Chromatin	0.872927	4.5e-232	-0.36352	1417	P08096	DNA topoisomerase 2	top2	PEDDDDDFIIPGSSSTPKASSTNAEPPEDSD	SPBC1A4.03c	top2	G protein-coupled receptor kinase 1 substrate motif;Growth associated histone HI kinase substrate motif;GSK-3, ERK1, ERK2, CDK5 substrate motif;MDC1 BRCT domain binding motif;PKA kinase substrate motif;PKC kinase substrate motif;Plk1 PBD domain binding motif;WW domain binding motif
0.0470174	0	0.140906	0.276373	0.668751	0.659826	0.673499	1	0.0137348	0.03368	0.0166291	0	0.124917	0.0764608	0.262437	0.346028	T	2	___2	Non-Chromatin	0.9908	6.64e-219	-0.14304	375	O74452	Cell wall integrity protein scw1	scw1	FSANSAFSTTSPPPLTPSTSRDYPFSASTIS	SPCC16C4.07	scw1	ERK1,2 kinase substrate motif;G protein-coupled receptor kinase 1 substrate motif;GSK3, Erk1, Erk2 and CDK5 kinase motif;GSK-3, ERK1, ERK2, CDK5 substrate motif;RAF1 kinase substrate motif;WW domain binding motif
0.0381477	0.0895463	0	0.154374	0.336574	0.449601	0.829508	1	0	0.00928076	0.0143602	0.18559	0.293394	0.263319	0.358354	0.378465	T	2	___3	Chromatin	1	0	0.37727	19	P41004	Structural maintenance of chromosomes protein 4	cut3	KGIFRTSSTPSIVDVTPDRGERPRKLVRSVL	SPBC146.03c	cut3	Cdc2 kinase substrate motif;CDK1,2,4,6 kinase substrate motif;GSK-3, ERK1, ERK2, CDK5 substrate motif;WW domain binding motif
0.0228535	0	0.133934	0.231046	0.356406	0.568	0.775093	1	0	0.0795892	0.0856423	0.105104	0.252913	0.283851	0.367972	0.388812	S	2	___2	Chromatin	0.999973	0	-0.010905	36	P41004	Structural maintenance of chromosomes protein 4	cut3	DRGERPRKLVRSVLESPSQKDVASIVKIEQT	SPBC146.03c	cut3	b-Adrenergic Receptor kinase substrate motif;Casein kinase II substrate motif;ERK1,2 kinase substrate motif;GSK-3, ERK1, ERK2, CDK5 substrate motif;MAPKAPK2 kinase substrate motif;WW domain binding motif
0.0261985	0	0.0831395	0.206716	0.346781	0.493921	0.757543	1	0	0.0846094	0.0544894	0.136723	0.281973	0.303705	0.407977	0.483315	T	2	___2	Chromatin	1	0	0.37727	19	P41004	Structural maintenance of chromosomes protein 4	cut3	KGIFRTSSTPSIVDVTPDRGERPRKLVRSVL	SPBC146.03c	cut3	Cdc2 kinase substrate motif;CDK1,2,4,6 kinase substrate motif;GSK-3, ERK1, ERK2, CDK5 substrate motif;WW domain binding motif
0	0.000462428	0.0524191	0.193309	0.490738	0.717576	0.920913	1	0	0.177514	0.155782	0.232677	0.367676	0.276867	0.329951	0.303569	T	3	___3	Chromatin	0.94688	1.02e-113	0.12641	90	Q9P7S9	INO80 complex subunit 4	ies4	NDELAESSKPSSGAATPTRSAPKSSAGLINS	SPAC23G3.04	ies4	Cdc2 kinase substrate motif;CDK1,2,4,6 kinase substrate motif;G protein-coupled receptor kinase 1 substrate motif;GSK-3, ERK1, ERK2, CDK5 substrate motif;MAPKAPK2 kinase substrate motif;WW domain binding motif
0.142134	0	0.175788	0.355666	0.53977	0.501796	0.563035	1	0	0.02647	0.0344171	0.147855	0.384576	0.263795	0.421804	0.434174	S	2	___1	NA	1	1.3e-50	0.086774	12	Q10329	Probable proteasome subunit alpha type-4	pre6	____MSGYDRALSVFSPDGRLLQVEYGQEAV	SPBC106.16	pre6	ERK1,2 kinase substrate motif;GSK-3, ERK1, ERK2, CDK5 substrate motif;WW domain binding motif
0.062312	0	0.237739	0.412695	0.39465	0.493672	0.794235	1	0	0.0191975	0.0628249	0.169425	0.350426	0.33441	0.414491	0.589348	S	2	___1		0.99792	1.26e-15	-0.31487	281	Q9Y7U5	Rho1 guanine nucleotide exchange factor 3	rgf3	LPKIPVQDYASGKISSPLITRTHRRAQSETL	SPCC645.06c	rgf3	ERK1,2 kinase substrate motif;G protein-coupled receptor kinase 1 substrate motif;GSK-3, ERK1, ERK2, CDK5 substrate motif;MDC1 BRCT domain binding motif;PKA kinase substrate motif;PKC kinase substrate motif;Plk1 PBD domain binding motif;WW domain binding motif
0.0881157	0	0.289786	0.402528	0.524459	0.596197	0.756936	1	0	0.0395161	0.0728807	0.0686994	0.274592	0.289128	0.433779	0.475514	S	2	___1		0.999939	1.11e-78	-0.33448	23	Q9Y7M3	FYVE-type zinc finger-containing protein C9B6.03	SPBC9B6.03	SGHGPLSRLNIYSGASPYTQRVRPSYELIEA	SPBC9B6.03		Casein kinase II substrate motif;ERK1,2 kinase substrate motif;GSK-3, ERK1, ERK2, CDK5 substrate motif;WW domain binding motif
0.145833	0	0.0992026	0.163013	0.562875	0.792737	0.970468	1	0	0.122488	0.057288	0.0110508	0.149286	0.197521	0.423637	0.56098	T	2	___1	Nucleolus	0.998085	8.16e-54	0.33925	453	Q9P7H1	Tyrosine-protein phosphatase CDC14 homolog	clp1	EDSEIQNDDETRTVGTPTETISVVRLRRSSS	SPAC1782.09c	clp1	Casein kinase II substrate motif;G protein-coupled receptor kinase 1 substrate motif;GSK-3, ERK1, ERK2, CDK5 substrate motif;WW domain binding motif
0.0349814	0	0.0559043	0.154814	0.560738	0.800639	0.842082	1	0	0.127105	0.114869	0.083009	0.28926	0.406732	0.59941	0.66236	S	3	___2	Non-Chromatin	0.999982	1.19e-19	0.37892	293	O13735	Actin-interacting protein 3 homolog	fat1	RGFLRDSSKPDNIMDSPSPKVSKRPSIVRQD	SPAC15A10.16	bud6	b-Adrenergic Receptor kinase substrate motif;Casein kinase II substrate motif;ERK1,2 kinase substrate motif;GSK-3, ERK1, ERK2, CDK5 substrate motif;WW domain binding motif
0.212444	0.116193	0	0.195189	0.324555	0.587305	0.707984	1	0	0.289835	0.148988	0.121686	0.114471	0.289952	0.62774	0.64752	T	2	___2	NA	0.99955	2.75e-75	0.37708	15	Q1MTQ1	Kinesin-like protein tea2	tea2	_MSSSSSKPVNTGLVTPRRYSTMTGIRTGPS	SPBC1604.20c	tea2	Cdc2 kinase substrate motif;CDK1,2,4,6 kinase substrate motif;Growth associated histone HI kinase substrate motif;GSK-3, ERK1, ERK2, CDK5 substrate motif;PKA kinase substrate motif;PKC kinase substrate motif;WW domain binding motif
0.0672924	0	0.117644	0.199161	0.335001	0.441482	0.587832	1	0	0.0661566	0.0460523	0.0466718	0.219837	0.308498	0.490797	0.681543	S	2	___1	NA	1	0.000324677	0.20531	86	Q09898	Serine/threonine-protein kinase sid2	sid2	DNHMHSKHISKLPIASPIPRGLDRSGELSYK	SPAC24B11.11c	sid2	ERK1,2 kinase substrate motif;GSK-3, ERK1, ERK2, CDK5 substrate motif;WW domain binding motif
0.0200037	0	0.109987	0.201798	0.279487	0.439856	0.580805	1	0	0.0611327	0.0684742	0.0829477	0.22737	0.279004	0.461931	0.642051	S	4	___1	Non-Chromatin	1	3.38e-85	0.39685	197	O14369	Probable RNA-binding protein sce3	sce3	DWVRRGPLPPAEPAESPFGKRRTNSGRFRDP	SPBC18H10.04c	sce3	b-Adrenergic Receptor kinase substrate motif;ERK1,2 kinase substrate motif;GSK-3, ERK1, ERK2, CDK5 substrate motif;WW domain binding motif
0.0925753	0	0.0935297	0.166289	0.236074	0.524033	0.688373	1	0	0.08109	0.156704	0.0704798	0.249553	0.303353	0.43136	0.685379	S	2	___1		0.796765	2.62e-32	0.22441	132	G2TRQ9	Uncharacterized protein tam10	tam10	LKMLGIKNAASITESSPSAQSNKTNDKQREK	SPBC14C8.19	tam10	Casein kinase II substrate motif;ERK1,2 kinase substrate motif;GSK-3, ERK1, ERK2, CDK5 substrate motif;MDC1 BRCT domain binding motif;Plk1 PBD domain binding motif;WW domain binding motif
0.0839199	0	0.129812	0.273258	0.394113	0.540309	0.743348	1	0	0.0597349	0.0740913	0.0270934	0.222015	0.370115	0.532681	0.653184	S	2	___1	NA	1	1.16e-143	0.21756	370	P50528	Serine/threonine-protein kinase plo1	plo1	RTDEVDNDRILPSVLSPRDRVNPVMKIGPET	SPAC23C11.16	plo1	Casein kinase II substrate motif;ERK1,2 kinase substrate motif;Growth associated histone HI kinase substrate motif;GSK-3, ERK1, ERK2, CDK5 substrate motif;PKA kinase substrate motif;PKC kinase substrate motif;Pyruvate dehydrogenase kinase substrate motif;WW domain binding motif
0.135976	0	0.156579	0.169123	0.329197	0.596089	0.712545	1	0.0227253	0.0932578	0.103705	0	0.238963	0.325846	0.601914	0.678008	S	2	___1	Non-Chromatin	0.978074	1.3e-13	-0.11293	109	O59740	Cell polarity protein mod5	mod5	TAGSIYIPSNYHKSFSPNTFSGFNVKRSASK	SPBC530.04	mod5	Casein kinase II substrate motif;ERK1,2 kinase substrate motif;GSK-3, ERK1, ERK2, CDK5 substrate motif;PKA kinase substrate motif;PKC kinase substrate motif;WW domain binding motif
0.0229069	0	0.124675	0.260797	0.351695	0.467348	0.48936	1	0.113649	0.159961	0	0.08507	0.219581	0.195586	0.587613	0.461062	S	3	___1		0.99993	0	0.25016	325	Q9UTF7	Putative elongation of fatty acids protein 1	SPAC1B2.03c	AAGSEALAATTATNASPFSARSRKL______	SPAC1B2.03c	elo2	Casein kinase II substrate motif;ERK1,2 kinase substrate motif;G protein-coupled receptor kinase 1 substrate motif;GSK-3, ERK1, ERK2, CDK5 substrate motif;WW domain binding motif
0	0.0154261	0.139054	0.168655	0.239333	0.331981	0.53867	1	0	0.236565	0.0293495	0.0916234	0.373693	0.306997	0.397142	0.446611	T	3	___2	Chromatin	0.999988	2.87e-182	0.025431	86	P41004	Structural maintenance of chromosomes protein 4	cut3	ERPNLLNKFMSAQDGTPSKSTGFNERSSQLV	SPBC146.03c	cut3	Cdc2 kinase substrate motif;CDK1,2,4,6 kinase substrate motif;CDK5 kinase substrate motif;G protein-coupled receptor kinase 1 substrate motif;GSK-3, ERK1, ERK2, CDK5 substrate motif;WW domain binding motif
0	0.194693	0.311807	0.103822	0.237425	0.473834	0.545049	1	0.163165	0.213533	0.0599369	0	0.161735	0.253055	0.399166	0.403724	T	3	___2	NA	0.998778	1.22e-17	-0.16842	100	Q09763	Rho guanine nucleotide exchange factor gef1	gef1	RASFARALQDPQTPNTPPVSSQHRRFFSEGS	SPAC24H6.09	gef1	ERK1,2 kinase substrate motif;G protein-coupled receptor kinase 1 substrate motif;GSK3, Erk1, Erk2 and CDK5 kinase motif;GSK-3, ERK1, ERK2, CDK5 substrate motif;WW domain binding motif
0.0715509	0	0.186914	0.207652	0.257037	0.444505	0.688973	1	0	0.0619938	0.0610095	0.102329	0.0680592	0.196505	0.255662	0.281405	S	2	___1		1	2.38e-113	-0.47995	395	Q9P785	LisH domain-containing protein C1711.05	SPBC1711.05	TPFTRVGDPSQWDFASPALRDNSFNFEDDYG	SPBC1711.05	srp40	Casein kinase I substrate motif;ERK1,2 kinase substrate motif;GSK-3, ERK1, ERK2, CDK5 substrate motif;WW domain binding motif
0.0236596	0	0.168777	0.238111	0.259018	0.404858	0.6402	1	0.02395	0	0.122259	0.0423103	0.0893868	0.124899	0.224615	0.275827	T	2	___1	Splicing	0.999996	4.12e-134	0.023067	15	O74555	Branchpoint-bridging protein	bpb1	_MLNSRSVGSTGSNNTPLGRRRFDEKPDSLP	SPCC962.06c	bpb1	GSK-3, ERK1, ERK2, CDK5 substrate motif;WW domain binding motif
0	0.00870155	0.0559217	0.0882525	0.218611	0.440724	0.674586	1	0	0.0614497	0.0610236	0.0236489	0.137499	0.206479	0.345023	0.501789	S	3	___1	Non-Chromatin	1	6.82e-64	-0.061397	3	O74398	LIM domain-containing protein C4F6.12	SPBC4F6.12	_____________MHSPIPELPRFERRLTGP	SPBC4F6.12	pxl1	ERK1,2 kinase substrate motif;GSK-3, ERK1, ERK2, CDK5 substrate motif;WW domain binding motif
0.0577207	0	0.218043	0.16621	0.308867	0.523421	0.652971	1	0	0.0069679	0.00886381	0.0930323	0.1334	0.238447	0.33737	0.529549	S	2	___2	NA	0.998955	2.8e-15	0.39976	197	P33886	Protein kinase wis1	wis1	SYPLPNSQLAGRLSNSPVKSPNMPESGLAKS	SPBC409.07c	wis1	Cdc2 kinase substrate motif;CDK kinase substrate motif;CDK1,2,4,6 kinase substrate motif;ERK1,2 kinase substrate motif;G protein-coupled receptor kinase 1 substrate motif;GSK3 kinase substrate motif;GSK-3, ERK1, ERK2, CDK5 substrate motif;WW domain binding motif
0.0577207	0	0.218043	0.16621	0.308867	0.523421	0.652971	1	0	0.0069679	0.00886381	0.0930323	0.1334	0.238447	0.33737	0.529549	S	3	___2	NA	0.999883	2.8e-15	0.43192	201	P33886	Protein kinase wis1	wis1	PNSQLAGRLSNSPVKSPNMPESGLAKSLAAA	SPBC409.07c	wis1	ERK1,2 kinase substrate motif;G protein-coupled receptor kinase 1 substrate motif;Growth associated histone HI kinase substrate motif;GSK-3, ERK1, ERK2, CDK5 substrate motif;MAPKAPK2 kinase substrate motif;WW domain binding motif
0	0.442382	0.346594	0.840141	0.965823	0.484999	0.411531	1	0.08931	0	0.0343703	0.105307	0.55034	0.33238	0.287471	0.32663	S	3	___1		0.998559	1.12e-45	0.32187	1798	Q10059	Cell division control protein 12	cdc12	KVYSSEETPVNKILVSPSVSILDHNRILSQS	SPAC1F5.04c	cdc12	Casein kinase II substrate motif;ERK1,2 kinase substrate motif;G protein-coupled receptor kinase 1 substrate motif;GSK3 kinase substrate motif;GSK-3, ERK1, ERK2, CDK5 substrate motif;PKA kinase substrate motif;WW domain binding motif
0	0.159612	0.14516	0.595232	0.675975	0.491695	0.481372	1	0.0289335	0.134668	0	0.207137	0.398856	0.111681	0.374644	0.273796	S	3	___1	Nucleolus	0.999641	1.2e-06	0.30072	156	O74354	Nucleolar protein dnt1	dnt1	RKLPKKNFVEAIDANSPGFVYRPTSIRDRAY	SPBC25D12.02c	dnt1	Casein kinase I substrate motif;ERK1,2 kinase substrate motif;GSK-3, ERK1, ERK2, CDK5 substrate motif;WW domain binding motif
0.0320062	0.389049	0.320557	0	0.367	0.300594	0.446535	1	0.365678	0.146322	0.196586	0	0.414744	0.118842	0.329433	0.38743	S	3	___3		0.99984	1.79e-49	0.31341	218	Q9P6R7	Protein vts1	SPBC13E7.03c	AFSSKHGFSNALSTASPIPVRTSSVSSTYLT	SPBC13E7.03c	vts1	ERK1,2 kinase substrate motif;GSK-3, ERK1, ERK2, CDK5 substrate motif;WW domain binding motif
0.131766	0.293785	0	0.644807	0.235372	0.484576	0.413013	1	0.404344	0.0145787	0.285131	0	0.627617	0.17724	0.422009	0.557192	T	3	___1	NA	0.998778	1.22e-17	-0.16842	100	Q09763	Rho guanine nucleotide exchange factor gef1	gef1	RASFARALQDPQTPNTPPVSSQHRRFFSEGS	SPAC24H6.09	gef1	ERK1,2 kinase substrate motif;G protein-coupled receptor kinase 1 substrate motif;GSK3, Erk1, Erk2 and CDK5 kinase motif;GSK-3, ERK1, ERK2, CDK5 substrate motif;WW domain binding motif
0.16757	0	0.0442468	0.203771	0.814392	0.48633	0.459565	1	0.143943	0.207639	0	0.0346619	0.606995	0.366948	0.305757	0.0621395	S	4	___1	Nuclear Pore	0.956221	0.000101815	0.066237	25	O13838	Nucleoporin nup40	nup40	TNRSTLKPLSVDDLRSPSPQKEYRGFRTSVS	SPAC19E9.01c	nup40	Casein kinase I substrate motif;Casein kinase II substrate motif;ERK1,2 kinase substrate motif;Growth associated histone HI kinase substrate motif;GSK-3, ERK1, ERK2, CDK5 substrate motif;WW domain binding motif
0.0671807	0	0.101604	0.344432	0.64414	0.662724	0.545482	1	0.0374336	0.151468	0.212252	0.0959259	0.785454	0.175688	0.402085	0	T	2	___3		0.978148	1.23e-21	-0.01028	476	Q9UU99	CRAL-TRIO domain-containing protein C23B6.04c	SPCC23B6.04c	MNPKLQGGNSVTAPSTPSKVLPAMSPKVAPK	SPCC23B6.04c	pdr16	Cdc2 kinase substrate motif;CDK1,2,4,6 kinase substrate motif;CDK5 kinase substrate motif;ERK1,2 kinase substrate motif;Growth associated histone HI kinase substrate motif;GSK3, Erk1, Erk2 and CDK5 kinase motif;GSK-3, ERK1, ERK2, CDK5 substrate motif;MDC1 BRCT domain binding motif;Plk1 PBD domain binding motif;WW domain binding motif
0.0671807	0	0.101604	0.344432	0.64414	0.662724	0.545482	1	0.0374336	0.151468	0.212252	0.0959259	0.785454	0.175688	0.402085	0	S	2	___3		1	1.54e-51	0.75506	485	Q9UU99	CRAL-TRIO domain-containing protein C23B6.04c	SPCC23B6.04c	SVTAPSTPSKVLPAMSPKVAPKFQGGRSSTA	SPCC23B6.04c	pdr16	ERK1,2 kinase substrate motif;G protein-coupled receptor kinase 1 substrate motif;Growth associated histone HI kinase substrate motif;GSK-3, ERK1, ERK2, CDK5 substrate motif;PKA kinase substrate motif;PKC kinase substrate motif;WW domain binding motif
0.105102	0.044164	0	0.598944	0.833663	0.902615	1	0.729509	0.449315	0.168648	0.123162	0.120746	0.450801	0.327082	0.275013	0	T	4	___2	Non-Chromatin	0.535125	2.62e-06	0.012349	254	O74452	Cell wall integrity protein scw1	scw1	MPTANHSESAYRHSKTPLGDSTFQAPNNGGS	SPCC16C4.07	scw1	Growth associated histone HI kinase substrate motif;GSK-3, ERK1, ERK2, CDK5 substrate motif;WW domain binding motif
0.267055	0.219901	0.298673	0.476198	0.137444	0	0.0792868	0.110849	0.0719173	0	0.951087	1	0.159441	0.451728	0.236571	0.0578446	T	3	___1		0.977787	0.000368879	-0.17204	193	Q9UT17	Uncharacterized protein C9.11	SPAC9.11	SPLRHPILLSETEPGTPTKNDSPAYIGLPSQ	SPAC9.11		Casein kinase I substrate motif;Cdc2 kinase substrate motif;CDK1,2,4,6 kinase substrate motif;CDK5 kinase substrate motif;ERK1,2 kinase substrate motif;GSK3, Erk1, Erk2 and CDK5 kinase motif;GSK-3, ERK1, ERK2, CDK5 substrate motif;WW domain binding motif
0.308585	0.342517	0.236534	0	1	0.082243	0.0457171	0.101573	0	0.201405	0.195926	0.0154169	0.117529	0.295011	0.209929	0.204557	S	2	___1	Chromatin	0.999963	1.68e-19	-0.76183	201	Q10109	Lap-Emerin-Man domain protein 2	lem2	AFSERLKLLSSSNNFSPQLRSPKISHRLQTS	SPAC18G6.10	lem2	ERK1,2 kinase substrate motif;GSK-3, ERK1, ERK2, CDK5 substrate motif;MAPKAPK2 kinase substrate motif;WW domain binding motif
0	0.429304	0.2343	0.563079	0.852622	1	0.443206	0.470779	0.297208	0.0595786	0.539694	0.820469	0.658217	0.311423	0.045754	0	T	3	___3	Splicing	1	2.29e-133	-0.19171	520	Q09868	RNA-binding post-transcriptional regulator cip2	cip2	LNDSKAFSDIRSMPATPLELATPFANLNVSS	SPAC12G12.03	cip2	Casein kinase II substrate motif;ERK1,2 kinase substrate motif;GSK3, Erk1, Erk2 and CDK5 kinase motif;GSK-3, ERK1, ERK2, CDK5 substrate motif;MAPKAPK2 kinase substrate motif;WW domain binding motif
0.461947	0	0.100369	1	0.732507	0.509811	0.928708	0.369304	0.274743	0.0522055	0.300395	0.452038	0.349254	0.303653	0.0470632	0	S	2	___2	NA	0.998592	1.95e-186	0.17518	332	Q09822	Cell division control protein 15	cdc15	PYSSSRPSASASLASSPTRSAFRPKTSETVS	SPAC20G8.05c	cdc15	Casein kinase II substrate motif;Cdc2 kinase substrate motif;CDK kinase substrate motif;CDK1,2,4,6 kinase substrate motif;ERK1,2 kinase substrate motif;G protein-coupled receptor kinase 1 substrate motif;Growth associated histone HI kinase substrate motif;GSK3 kinase substrate motif;GSK-3, ERK1, ERK2, CDK5 substrate motif;MAPKAPK2 kinase substrate motif;MDC1 BRCT domain binding motif;Plk1 PBD dom…
0	0.232704	0.323815	0.597625	0.544747	0.462183	0.556931	0.547865	0	0.0915333	0.810361	0.86895	0.0204	0.581793	0.874234	1	T	2	___2		0.983175	1.31e-48	0.033644	297	Q9P6P7	Uncharacterized RNA-binding protein C644.16	SPAC644.16	YASTPSAAVGSSRGSTPASATVPISPARGFP	SPAC644.16	rna15	Calmodulin-dependent protein kinase II substrate motif;Casein kinase II substrate motif;G protein-coupled receptor kinase 1 substrate motif;GSK-3, ERK1, ERK2, CDK5 substrate motif;MAPKAPK2 kinase substrate motif;MDC1 BRCT domain binding motif;PKC kinase substrate motif;Plk1 PBD domain binding motif;WW domain binding motif
0	0.137635	0.331108	0.381621	0.398945	0.480228	0.578792	0.351877	0	0.1868	0.825775	0.952986	0.332588	0.968456	0.936538	1	S	2	___1	Chromatin	0.953742	1.9e-128	-0.021008	519	O94619	Adhesion defective protein 2	adn2	STTPKSTDTPTEATTSPVKVSTKNSNTTENL	SPBC1289.10c	adn2	Cdc2 kinase substrate motif;CDK kinase substrate motif;CDK1,2,4,6 kinase substrate motif;ERK1,2 kinase substrate motif;Growth associated histone HI kinase substrate motif;GSK-3, ERK1, ERK2, CDK5 substrate motif;WW domain binding motif
0	0.176585	0.43403	0.448168	0.379072	0.584982	0.668181	0.351595	0	0.069431	0.578203	1	0.330234	0.876339	0.73388	0.751225	T	3	___2	Chromatin	0.996808	2.28e-80	0.38452	57	Q09142	Origin recognition complex subunit 2	orc2	SSTPKKGVLEDPSTLTPEVVTPRTPGHRIIK	SPBC685.09	orc2	GSK-3, ERK1, ERK2, CDK5 substrate motif;RAF1 kinase substrate motif;WW domain binding motif
0	0.14325	0.441871	0.454835	0.347386	0.550328	0.653013	0.347092	0	0.0699677	0.553187	1	0.29127	0.903169	0.707953	0.737616	T	2	___2	Chromatin	1	1.38e-109	-0.073891	62	Q09142	Origin recognition complex subunit 2	orc2	KGVLEDPSTLTPEVVTPRTPGHRIIKAKGAY	SPBC685.09	orc2	Casein kinase I substrate motif;G protein-coupled receptor kinase 1 substrate motif;Growth associated histone HI kinase substrate motif;GSK-3, ERK1, ERK2, CDK5 substrate motif;PKA kinase substrate motif;PKC kinase substrate motif;WW domain binding motif
0	0.0135453	0.170701	0.468789	0.509405	0.488722	0.644162	0.55372	0	0.0858962	0.30981	0.533161	0.415358	0.748353	0.962879	1	T	2	___1		0.983997	3.96e-95	0.18145	136	Q9P6S5	DASH complex subunit ask1	ask1	AVQGDNTKNEDFVQSTPKKMDVSLEDISLDD	SPBC27.02c	ask1	Cdc2 kinase substrate motif;CDK1,2,4,6 kinase substrate motif;CDK5 kinase substrate motif;Growth associated histone HI kinase substrate motif;GSK-3, ERK1, ERK2, CDK5 substrate motif;MDC1 BRCT domain binding motif;PKA kinase substrate motif;PKC kinase substrate motif;Plk1 PBD domain binding motif;WW domain binding motif
0	0.195525	0.431306	0.482214	0.381625	0.474179	0.643862	0.511156	0	0.0237757	0.424809	0.574674	0.237483	0.706117	0.675216	1	T	2	___1	Chromatin	0.999925	7.39e-117	0.06292	438	Q09750	Paired amphipathic helix protein pst1	pst1	TQDKSTVVPQESATATPKRSPSATPTSALPP	SPBC12C2.10c	pst1	Cdc2 kinase substrate motif;CDK1,2,4,6 kinase substrate motif;G protein-coupled receptor kinase 1 substrate motif;Growth associated histone HI kinase substrate motif;GSK-3, ERK1, ERK2, CDK5 substrate motif;MAPKAPK2 kinase substrate motif;PKA kinase substrate motif;PKC kinase substrate motif;WW domain binding motif
0	0.176434	0.49138	0.39963	0.549353	0.570161	0.852471	0.671815	0	0.0242742	0.382848	0.532192	0.601867	0.877439	0.783736	1	S	3	___1	Chromatin	1	2.85e-05	0.031696	128	O74502	DNA mismatch repair protein msh6	msh6	HRSSPKRPHDSLGEESPGKLLRTSVKQEPDS	SPCC285.16c	msh6	b-Adrenergic Receptor kinase substrate motif;Cdc2 kinase substrate motif;CDK kinase substrate motif;CDK1,2,4,6 kinase substrate motif;ERK1,2 kinase substrate motif;GSK-3, ERK1, ERK2, CDK5 substrate motif;WW domain binding motif
0.054572	0	0.437743	0.446667	0.517063	0.619141	0.764966	0.753194	0	0.183952	0.269543	0.448127	0.491817	0.783255	0.854725	1	S	2	___2	Non-Chromatin	0.99982	2.28e-273	0.023652	514	Q09729	Arrestin domain-containing protein C31A2.12	SPAC31A2.12	GIVTPPQRTSPSFFVSPTESTRQSLDSRRSF	SPAC31A2.12	rod1	Casein kinase II substrate motif;ERK1,2 kinase substrate motif;G protein-coupled receptor kinase 1 substrate motif;GSK3 kinase substrate motif;GSK-3, ERK1, ERK2, CDK5 substrate motif;MAPKAPK2 kinase substrate motif;WW domain binding motif
0.0516636	0	0.398861	0.491495	0.546839	0.483307	0.527717	0.651279	0	0.0846742	0.547139	0.741446	0.846339	0.832452	0.743171	1	S	2	___2		0.999979	2.28e-167	0.2726	687	Q10407	MAP kinase kinase kinase mkh1	mkh1	KTPEYCRGDDRSISLSPLSYRLRKSKHIRES	SPAC1F3.02c	mkh1	Casein kinase II substrate motif;ERK1,2 kinase substrate motif;GSK-3, ERK1, ERK2, CDK5 substrate motif;MAPKAPK2 kinase substrate motif;WW domain binding motif
0	0.502056	0.547689	0.298351	0.324567	0.314946	0.463969	0.587324	0	0.319235	0.621179	1	0.630029	0.822032	0.80242	0.897851	S	3	___1	Chromatin	0.844866	6.84e-41	0.15674	481	O60129	Fork head protein homolog 2	fkh2	NPVNSHLIYSQIQQSSPKKIDEQLHDLQGVD	SPBC16G5.15c	fkh2	Cdc2 kinase substrate motif;CDK kinase substrate motif;CDK1,2,4,6 kinase substrate motif;ERK1,2 kinase substrate motif;Growth associated histone HI kinase substrate motif;GSK-3, ERK1, ERK2, CDK5 substrate motif;MDC1 BRCT domain binding motif;PKA kinase substrate motif;PKC kinase substrate motif;Plk1 PBD domain binding motif;WW domain binding motif
0	0.169034	0.528382	0.340768	0.440816	0.469149	0.467486	0.296023	0	0.283036	0.7107	1	0.844844	0.941874	0.725179	0.774372	S	4	___1	Chromatin	0.994441	1.34e-143	0.22831	673	Q09761	DNA replication regulator sld3	sld3	DKASACTVENHIVTESPAHKSNKAQLFVCVP	SPAC24H6.06	sld3	b-Adrenergic Receptor kinase substrate motif;ERK1,2 kinase substrate motif;GSK-3, ERK1, ERK2, CDK5 substrate motif;WW domain binding motif
0	0.0228295	0.564242	0.336147	0.349231	0.361667	0.405587	0.54356	0	0.246167	0.681393	0.853343	1	0.686944	0.695122	0.974969	S	2	___1	Chromatin	0.994894	8.07e-86	0.017503	89	Q10109	Lap-Emerin-Man domain protein 2	lem2	SSSEDEIAPKYLYPSSPSKSTKKPHNETEPL	SPAC18G6.10	lem2	Casein kinase II substrate motif;Cdc2 kinase substrate motif;CDK kinase substrate motif;CDK1,2,4,6 kinase substrate motif;ERK1,2 kinase substrate motif;G protein-coupled receptor kinase 1 substrate motif;Growth associated histone HI kinase substrate motif;GSK3 kinase substrate motif;GSK-3, ERK1, ERK2, CDK5 substrate motif;MDC1 BRCT domain binding motif;Plk1 PBD domain binding motif;WW domain bind…
0	0.17952	0.463825	0.435257	0.623122	0.40111	0.336339	0.241991	0	0.131959	0.619922	0.69811	0.716558	1	0.774147	0.632083	S	2	___1	Chromatin	0.999931	0	0.36036	65	O94364	Wings apart-like protein homolog 1	wpl1	KKQRVVSNPDLSLPSSPVKQILRNGLQNSKY	SPBC428.17c	wpl1	Cdc2 kinase substrate motif;CDK kinase substrate motif;CDK1,2,4,6 kinase substrate motif;ERK1,2 kinase substrate motif;Growth associated histone HI kinase substrate motif;GSK-3, ERK1, ERK2, CDK5 substrate motif;MAPKAPK2 kinase substrate motif;MDC1 BRCT domain binding motif;Plk1 PBD domain binding motif;WW domain binding motif
0	0.0641226	0.344033	0.368483	0.492756	0.232997	0.290571	0.153833	0	0.223319	0.811493	0.576047	0.799567	1	0.688826	0.703241	S	3	___1	Chromatin	0.999681	0.00400912	-0.40953	153	O94714	Protein spt2	spt2	SGLLQSKDKRSQSPHSPKKPVKNSSSRDQPV	SPCC1393.02c	spt2	Cdc2 kinase substrate motif;CDK kinase substrate motif;CDK1,2,4,6 kinase substrate motif;ERK1,2 kinase substrate motif;G protein-coupled receptor kinase 1 substrate motif;Growth associated histone HI kinase substrate motif;GSK-3, ERK1, ERK2, CDK5 substrate motif;PKA kinase substrate motif;PKC kinase substrate motif;WW domain binding motif
0.0165588	0	0.241403	0.364222	0.384437	0.306772	0.451614	0.290721	0	0.159112	0.44427	0.681533	1	0.970095	0.925329	0.910559	T	3	___1		1	0.00377941	-0.34383	425	P87314	Protein hir1	hip1	TLVPQSSSTPKSAQKTPQKLPAFLPNRLTAE	SPBC31F10.13c	hip1	Cdc2 kinase substrate motif;CDK1,2,4,6 kinase substrate motif;CDK5 kinase substrate motif;Growth associated histone HI kinase substrate motif;GSK-3, ERK1, ERK2, CDK5 substrate motif;MAPKAPK2 kinase substrate motif;WW domain binding motif
0.0255537	0	0.321107	0.267284	0.36905	0.293456	0.346542	0.531219	0	0.222406	0.403827	0.645849	0.974009	0.888887	1	0.92144	T	2	___1		0.999995	4.68e-39	0.13894	178	Q10203	Uncharacterized protein C17D1.05	SPBC17D1.05	SSSAHHSRSSYYDLATPTRSSFSYNTVGAAS	SPBC17D1.05		Casein kinase I substrate motif;Cdc2 kinase substrate motif;CDK1,2,4,6 kinase substrate motif;G protein-coupled receptor kinase 1 substrate motif;GSK-3, ERK1, ERK2, CDK5 substrate motif;WW domain binding motif
0.132395	0	0.574171	0.65308	0.338305	0.222404	0.212526	0.176363	0	0.101054	0.306901	0.829918	0.757865	1	0.975219	0.814718	T	2	___1	Chromatin	1	0.000122427	-0.11295	278	P87236	Meiotically up-regulated gene 154 protein	mug154	EHRSSSHDHLTSTPRTPIALQRRSVHHLHDS	SPCC4G3.11	nur1	ERK1,2 kinase substrate motif;Growth associated histone HI kinase substrate motif;GSK3, Erk1, Erk2 and CDK5 kinase motif;GSK-3, ERK1, ERK2, CDK5 substrate motif;MAPKAPK2 kinase substrate motif;WW domain binding motif
0.145703	0.0737947	0	0.165534	0.322347	0.363736	0.387769	0.262042	0.121519	0	0.274123	0.824469	0.313108	0.993377	1	0.990676	S	2	___2	Non-Chromatin	0.999997	7.26e-15	0.25145	409	O74463	Uncharacterized protein C1739.01		NRLSSSFKQYTSSLKSPGLSTRTSSTMNSLN	SPCC1739.01		ERK1,2 kinase substrate motif;G protein-coupled receptor kinase 1 substrate motif;Growth associated histone HI kinase substrate motif;GSK3 kinase substrate motif;GSK-3, ERK1, ERK2, CDK5 substrate motif;MAPKAPK2 kinase substrate motif;WW domain binding motif
0.147824	0.177533	0.201084	0.384311	0.182094	0.452489	0.0372106	0	0.157998	0	0.174326	1	0.853825	0.900138	0.894861	0.994014	S	3	___1		1	9.75e-07	-0.11961	66	Q9UUI2	Small histone ubiquitination factor 1	shf1	SYDSPSSSTNSKEHNSPYHYRVPSNNSTRAS	SPAC22F8.12c	shf1	Casein kinase I substrate motif;ERK1,2 kinase substrate motif;GSK-3, ERK1, ERK2, CDK5 substrate motif;PKA kinase substrate motif;WW domain binding motif
0	0.101857	0.171145	0.590942	0.32027	0.39172	0.415111	0.294872	0	0.0718824	0.203789	1	0.371088	0.486591	0.432792	0.560861	T	3	___2		0.997195	1.08e-233	0.70987	310	O74627	Cyclin pch1	pch1	NSSGRTDSFHSLNTETPSKSTVDDQILSTAA	SPBC32F12.06	pch1	b-Adrenergic Receptor kinase substrate motif;Cdc2 kinase substrate motif;CDK1,2,4,6 kinase substrate motif;CDK5 kinase substrate motif;G protein-coupled receptor kinase 1 substrate motif;GSK-3, ERK1, ERK2, CDK5 substrate motif;WW domain binding motif
0	0.151491	0.238163	0.215431	0.392507	0.391669	0.538147	0.356938	0	0.0361487	0.868721	1	0.0304625	0.567174	0.338813	0.234579	S	2	___2	Chromatin	0.953742	1.9e-128	-0.021008	519	O94619	Adhesion defective protein 2	adn2	STTPKSTDTPTEATTSPVKVSTKNSNTTENL	SPBC1289.10c	adn2	Cdc2 kinase substrate motif;CDK kinase substrate motif;CDK1,2,4,6 kinase substrate motif;ERK1,2 kinase substrate motif;Growth associated histone HI kinase substrate motif;GSK-3, ERK1, ERK2, CDK5 substrate motif;WW domain binding motif
0	0.0694389	0.262591	0.291292	0.291169	0.221376	0.272326	0.114794	0.183366	0.135742	1	0.871054	0	0.467788	0.422423	0.511456	S	3	___1		0.835253	1.31e-69	0.29678	56	Q9C0U7	Vacuolar protein sorting-associated protein vps5	vps5	SPNVQASPPKTHIYTSPRKRSVNLKSLPFET	SPCPJ732.01	vps5	Cdc2 kinase substrate motif;CDK kinase substrate motif;CDK1,2,4,6 kinase substrate motif;ERK1,2 kinase substrate motif;Growth associated histone HI kinase substrate motif;GSK-3, ERK1, ERK2, CDK5 substrate motif;PKA kinase substrate motif;PKC kinase substrate motif;WW domain binding motif
0	0.0320927	0.215942	0.436491	0.338981	0.415909	0.406536	0.285725	0.0328166	0	1	0.696844	0.214945	0.527029	0.547184	0.528522	S	2	___1		0.98271	1.02e-66	-0.23828	317	Q9P7E8	Protein app1	app1	KLTPLTKLEPQPPSGSPSKKPVSELEELHTA	SPAPJ760.02c	abp1	Casein kinase II substrate motif;Cdc2 kinase substrate motif;CDK kinase substrate motif;CDK1,2,4,6 kinase substrate motif;ERK1,2 kinase substrate motif;GSK-3, ERK1, ERK2, CDK5 substrate motif;WW domain binding motif
0.170014	0	0.13512	0.333062	0.440503	0.22688	0.311308	0.0254837	0.0378039	0	0.65671	0.952914	0.250825	0.690044	0.881036	1	S	2	___1	Non-Chromatin	0.999997	7.26e-15	0.25145	409	O74463	Uncharacterized protein C1739.01		NRLSSSFKQYTSSLKSPGLSTRTSSTMNSLN	SPCC1739.01		ERK1,2 kinase substrate motif;G protein-coupled receptor kinase 1 substrate motif;Growth associated histone HI kinase substrate motif;GSK3 kinase substrate motif;GSK-3, ERK1, ERK2, CDK5 substrate motif;MAPKAPK2 kinase substrate motif;WW domain binding motif
0.0527037	0	0.199578	0.331673	0.354952	0.349259	0.451398	0.253843	0	0.0808406	0.489681	0.706492	0.401667	0.847282	0.890789	1	S	2	___1	NA	0.998955	2.8e-15	0.39976	197	P33886	Protein kinase wis1	wis1	SYPLPNSQLAGRLSNSPVKSPNMPESGLAKS	SPBC409.07c	wis1	Cdc2 kinase substrate motif;CDK kinase substrate motif;CDK1,2,4,6 kinase substrate motif;ERK1,2 kinase substrate motif;G protein-coupled receptor kinase 1 substrate motif;GSK3 kinase substrate motif;GSK-3, ERK1, ERK2, CDK5 substrate motif;WW domain binding motif
0.0330433	0	0.202003	0.2082	0.249872	0.333421	0.336693	0.178989	0.0622298	0	0.43688	0.497466	0.271303	0.701426	0.642886	1	S	3	___1	Nuclear Pore	1	1.05e-288	-0.66426	549	Q09904	Nucleoporin nup124	nup124	TPSITENKPSFFSQLSPKREETEKKDNAPSA	SPAC30D11.04c	nup124	Cdc2 kinase substrate motif;CDK kinase substrate motif;CDK1,2,4,6 kinase substrate motif;ERK1,2 kinase substrate motif;Growth associated histone HI kinase substrate motif;GSK-3, ERK1, ERK2, CDK5 substrate motif;PKA kinase substrate motif;PKC kinase substrate motif;WW domain binding motif
0	0.0863389	0.324729	0.358679	0.441137	0.330179	0.383345	0.238248	0	0.0510592	0.878693	0.614746	0.533663	0.57481	0.742886	1	S	3	___1	Chromatin	0.882126	1.02e-36	-0.049034	351	P39750	Flap endonuclease 1	rad2	IPQGRLDSFFKPVPSSPKKPVDTKSKGSAKR	SPAC3G6.06c	rad2	Cdc2 kinase substrate motif;CDK kinase substrate motif;CDK1,2,4,6 kinase substrate motif;ERK1,2 kinase substrate motif;G protein-coupled receptor kinase 1 substrate motif;Growth associated histone HI kinase substrate motif;GSK-3, ERK1, ERK2, CDK5 substrate motif;MDC1 BRCT domain binding motif;PKA kinase substrate motif;PKC kinase substrate motif;Plk1 PBD domain binding motif;WW domain binding mot…
0	0.044108	0.242317	0.266648	0.282809	0.455727	0.367285	0.199687	0	0.0737522	1	0.862478	0.375176	0.679918	0.780836	0.909298	S	2	___1	Chromatin	0.827597	2.57e-12	-0.013624	470	Q10432	Coiled-coil quantitatively-enriched protein 1	ccq1	VKSSDSTFPSSQSMQSPSKLHSLTSNATDLL	SPCC188.07	ccq1	Casein kinase II substrate motif;Cdc2 kinase substrate motif;CDK kinase substrate motif;CDK1,2,4,6 kinase substrate motif;ERK1,2 kinase substrate motif;GSK-3, ERK1, ERK2, CDK5 substrate motif;WW domain binding motif
0.181409	0.0852963	0.257892	0	0.833179	0.510027	0.705798	0.0211625	0.973918	0.293588	0.298516	0.936618	0	0.843354	1	0.79082	T	2	___2	Non-Chromatin	1	2.82e-273	-0.15708	685	O42854	SH3 domain-containing protein C23A1.17	SPAC23A1.17	AGATADVESAANSPITPPRTWHSPDFTSKSF	SPAC23A1.17	bbc1	Cdc2 kinase substrate motif;CDK1,2,4,6 kinase substrate motif;CDK4 kinase substrate motif;ERK1,2 kinase substrate motif;G protein-coupled receptor kinase 1 substrate motif;GSK3, Erk1, Erk2 and CDK5 kinase motif;GSK-3, ERK1, ERK2, CDK5 substrate motif;RAF1 kinase substrate motif;WW domain binding motif
