# Supplementary material for: Core control principles of the eukaryotic cell cycle
Source: Nature. 2022 Jun 8;607(7918):381–6. doi: 10.1038/s41586-022-04798-8 (PMC9279155; doi:10.1038/s41586-022-04798-8)
Supplement: Supplementary file 6 — Supplementary Table 3 S. pombe strains and expression plasmids. [file 41586_2022_4798_MOESM6_ESM.xlsx]

## Sheet: Strains
Strain ID	Strain Genotype	Integrated Plasmid for Tetracycline Induction
SB101	cdc2-M26_TetR:Ura4+_leu1-32::synCut3-mCherry:leu1+_Ura4-D18	None
SB111	cdc2-M26_TetR:Ura4+_leu1-32::synCut3-mCherry:leu1+_leu1Δ::TetP-cdc13-L-cdc2.as1-sfGFP-HphR_Ura4-D18	SBp14
SB110	cdc2-M26_TetR:Ura4+_leu1-32::synCut3-mCherry:leu1+_leu1Δ::TetP-cig2-L-cdc2.as1-sfGFP-HphR_Ura4-D18	SBp19
SB109	cdc2-M26_TetR:Ura4+_leu1-32::synCut3-mCherry:leu1+_leu1Δ::TetP-cig2-L-cdc2.as1-sfGFP-HphR_pop1Δ::NatR_Ura4-D18	SBp19
SB108	cdc2-M26_TetR:Ura4+_leu1-32::synCut3-mCherry:leu1+_leu1Δ::TetP-cig2-L-cdc2.as1-sfGFP-HphR_pop2Δ::NatR_Ura4-D18	SBp19
SB107	cdc2-M26_TetR:Ura4+_leu1-32::synCut3-mCherry:leu1+_leu1Δ::TetP-cig2-L-cdc2.as1-sfGFP-HphR_ppa2Δ::NatR_Ura4-D18	SBp19
SB121	cdc2-M26_TetR:Ura4+_leu1-32::synCut3-mCherry:leu1+_leu1Δ::TetP-cig2-L-cdc2.as1-sfGFP-HphR_dis2Δ::NatR_Ura4-D18	SBp19
SB134	cdc2-M26_TetR:Ura4+_leu1-32::synCut3-mCherry:leu1+_leu1Δ::TetP-cig2-L-cdc2.as1-sfGFP-HphR_rum1Δ::NatR_Ura4-D18	SBp19
SB135	cdc2-M26_TetR:Ura4+_leu1-32::synCut3-mCherry:leu1+_leu1Δ::TetP-cig2-L-cdc2.as1-sfGFP-HphR_cdh1Δ::NatR_Ura4-D18	SBp19
SB138	cdc2-M26_TetR:Ura4+_leu1-32::synCut3-mCherry:leu1+_leu1Δ::TetP-cig2-L-cdc2.as1(AF)-sfGFP_Ura4-D18	SBp16
SB228	cdc2-M26_TetR:Ura4+_leu1-32::synCut3-mCherry:leu1+_leu1Δ::TetP-cig2-L-cdc2.as1-sfGFP-HphR_cut12:cut12(G71V, I72A, L73A, K83A, V85A, F87A)-NatR_Ura4-D18	SBp19
SB220	cdc2-M26_TetR:Ura4+_leu1-32::synCut3-mCherry:leu1+_leu1Δ::TetP-cig2-L-cdc2.as1-sfGFP-HphR_cut12:cut12(T75D)-NatR_Ura4-D18	SBp19
SB224	cdc2-M26_TetR:Ura4+_leu1-32::synCut3-mCherry:leu1+_leu1Δ::TetP-cig2-L-cdc2.as1-sfGFP-HphR_cut12:cut12(T78D)-NatR_Ura4-D18	SBp19
SB222	cdc2-M26_TetR:Ura4+_leu1-32::synCut3-mCherry:leu1+_leu1Δ::TetP-cig2-L-cdc2.as1-sfGFP-HphR_cut12:cut12(T75D,T78D)-NatR_Ura4-D18	SBp19
SB118	cdc2-M26_TetR:Ura4+_leu1-32::synCut3-mCherry:leu1+_leu1Δ::TetP-cdc13ΔDB-L-cdc2.as1-sfGFP-HphR_Ura4-D18	SBp26
SB115	cdc2-M26_TetR:Ura4+_leu1-32::synCut3-mCherry:leu1+_leu1Δ::TetP-cig2ΔDB-L-cdc2.as1-sfGFP-HphR_Ura4-D18	SBp27
JG522	cdc2-M26_TetR:Ura4+_leu1-32::synCut3-mCherry:leu1+_leu1Δ::TetP-cig2-L-cdc2.as1-sfGFP-HphR_clp1Δ::KanR_Ura4-D18	SBp19
JG523	cdc2-M26_TetR:Ura4+_leu1-32::synCut3-mCherry:leu1+_leu1Δ::TetP-cig2-L-cdc2.as1-sfGFP-HphR_plo1::plo1(S402E)_Ura4-D18	SBp19
JG524	cdc2-M26_TetR:Ura4+_leu1-32::synCut3-mCherry:leu1+_leu1Δ::TetP-cig2-L-cdc2.as1-sfGFP-HphR_clp1Δ::KanR_plo1::plo1(S402E)_Ura4-D18	SBp19
	Abbreviations
	TetR: CMVP:TetR-tup11Δ70
	cdc2.as1: cdc2(F84G)
	cdc2-M26: cdc2(P137S)
	AF: T14A Y15F
	ΔDB: Deletion of residues 1-80
	leu1-32: leu1(G46E)

## Sheet: Expression Plasmids
Plasmid ID	Expressed Construct	Induction	Positive Selection	Negative Selection	Restriction Enzyme for Integration
SBp14	Cdc13-L-Cdc2-sfGFP	Anhydrotetracycline Hydrochloride	HphR	Leu1Δ	SwaI
SBp19	Cig2-L-Cdc2-sfGFP	Anhydrotetracycline Hydrochloride	HphR	Leu1Δ	SwaI
SBp13	Cdc13-L-Cdc2(T14A,Y15F)-sfGFP	Anhydrotetracycline Hydrochloride	HphR	Leu1Δ	SwaI
SBp16	Cig2-L-Cdc2(T14A,Y15F)-sfGFP	Anhydrotetracycline Hydrochloride	HphR	Leu1Δ	SwaI
SBp26	Cdc13ΔDB-L-Cdc2-sfGFP	Anhydrotetracycline Hydrochloride	HphR	Leu1Δ	SwaI
SBp27	Cig2ΔDB-L-Cdc2-sfGFP	Anhydrotetracycline Hydrochloride	HphR	Leu1Δ	SwaI
